# Supplementary material for: Transcriptome expression profile of compound-K-enriched red ginseng extract (DDK-401) in Korean volunteers and its apoptotic properties
Source: Front Pharmacol. 2022 Dec 1;13:999192. doi: 10.3389/fphar.2022.999192 (PMC9751427; doi:10.3389/fphar.2022.999192)
Supplement: Supplementary file 1 [file Table3.xlsx]

## Sheet: Supplementary Table 3
Supplementary Table 3: Sample summary and differential expression with nine types of annotations
Treatment Type						Control		Control		Control		Control		DDK-401		DDK-401		DDK-401		DDK-401		DDK-204		DDK-204		DDK-204		DDK-204		DDK-401	DDK-204	DDK-401	DDK-204
Gender						Male		Female		Male		Female		Male		Male		Female		Female		Male		Male		Female		Female		Female	Female	Male	Male			Female			Female			Male			Male
SampleName/DEG Set						CHS004		KBY004		LSJ002		ZMJ002		CHS024		CHS044		KBY024		KBY044		LSJ022		LSJ042		ZMJ022		ZMJ042								DDK-401_vs_Control			DDK-204_vs_Control			DDK-401_vs_Control			DDK-204_vs_Control
TanscriptName	GeneName	Length	Symbol	HNGC	ExpressedSamples	TPM	NumReads	TPM	NumReads	TPM	NumReads	TPM	NumReads	TPM	NumReads	TPM	NumReads	TPM	NumReads	TPM	NumReads	TPM	NumReads	TPM	NumReads	TPM	NumReads	TPM	NumReads	DEGSet1	DEGSet2	DEGSet3	DEGSet4	DEG	#DEG	log2FoldChange	pvalue	padj	log2FoldChange	pvalue	padj	log2FoldChange	pvalue	padj	log2FoldChange	pvalue	padj	SteroidBinding	DrugBank
ENST00000005558.8	ENSG00000006652	1834	IFRD1	HGNC:5456	15	1.63801	84.407	NA	NA	NA	NA	1.46214	102.199	NA	NA	NA	NA	3.05019	294.572	2.36062	156.18	1.0574	102.292	NA	NA	1.02558	75.409	2.86668	226.062	Y	-	-	-	Y	1	1.5885	9.16433e-05	0.00497965	1.08098e-06	0.416527	0.99999	-1.84523e-06	0.104394	0.999989	0.0362954	0.269994	0.999994	N	N
ENST00000008938.5	ENSG00000008438	708	PGLYRP1	HGNC:8904	19	4.38265	72	3.14142	117	7.67103	257.475	5.89262	136.517	5.71978	100.206	5.56565	126.875	19.7842	644.156	11.0563	248.043	9.11152	311.503	13.1972	326	4.11388	101	9.40257	247.009	Y	-	-	-	Y	1	1.91067	2.31779e-05	0.00157263	5.28737e-07	0.7465	0.99999	-8.94941e-07	0.376702	0.999989	0.0460744	0.0705905	0.807154	N	N
ENST00000075120.12	ENSG00000059804	3827	SLC2A3	HGNC:11007	20	14.7803	1680.98	11.6933	2645	13.2554	2866.85	25.4986	3899.26	12.9918	1558.52	20.6134	3231.65	36.3529	7613.13	28.3945	4075.46	9.87237	2081.91	13.3151	1966.47	12.8456	2065.14	20.8762	3563.39	Y	-	-	-	Y	1	1.12339	1.48794e-06	0.000157584	-4.88324e-06	0.129995	0.99999	-8.65185e-06	0.58784	0.999989	0.0479066	0.321648	0.999994	Y	Y
ENST00000161559.11	ENSG00000079385	3491	CEACAM1	HGNC:1814	11	NA	NA	NA	NA	NA	NA	1.65433	233.649	NA	NA	2.04757	293.222	3.37117	647.112	3.62347	473.552	1.19484	230.982	1.67938	229.381	1.21991	181.189	1.46965	232.263	Y	-	-	-	Y	1	1.76267	1.29845e-12	9.11037e-10	-7.43196e-05	0.408896	0.99999	2.15569e-07	0.878342	0.999989	0.0632351	0.0421086	0.635069	N	N
ENST00000164227.10	ENSG00000069399	1877	BCL3	HGNC:998	20	9.58208	460.056	9.11399	929.593	7.19268	690.01	16.072	1113.13	8.92702	456.435	13.8649	921.247	22.6323	2097.35	20.8722	1314.03	6.56942	648.771	8.86757	617.015	11.1024	805.593	16.6928	1281.39	Y	-	-	-	Y	1	1.06705	5.49806e-07	7.34001e-05	2.05779e-06	0.444648	0.99999	-1.35088e-06	0.981161	0.999989	0.0867298	0.113632	0.952535	N	N
ENST00000216392.8	ENSG00000100504	2799	PYGL	HGNC:9725	20	23.5289	1911.39	18.7557	3028	20.5153	3141.91	43.4919	4820.73	22.2537	1902.92	31.9571	3588.64	57.9695	8672.64	51.0249	5197.01	22.5528	3402.88	27.278	2904.29	31.2044	3636.36	48.3424	5980.48	Y	-	-	-	Y	1	1.17568	5.02853e-09	1.21958e-06	3.73779e-07	0.918223	0.99999	3.80627e-05	0.65192	0.999989	0.189269	0.0190253	0.401203	N	N
ENST00000221307.13	ENSG00000186529	5053	CYP4F3	HGNC:2646	17	9.88158	1490.23	8.52838	2601.39	8.32538	2443.79	17.6044	3527.24	9.49022	1507.63	18.2867	3790.97	39.9817	11229.2	34.8485	6758.66	9.95458	2793.58	13.5763	2666.75	12.5859	2652.26	24.8658	5559.99	Y	-	-	-	Y	1	1.88569	4.32818e-21	2.05568e-17	6.38179e-08	0.66321	0.99999	3.92155e-06	0.75445	0.999989	0.705936	0.0036644	0.140056	N	N
ENST00000221452.13	ENSG00000104856	2258	RELB	HGNC:9956	6	NA	NA	NA	NA	NA	NA	NA	NA	4.64398	306.201	4.94183	423.128	3.7103	444.147	NA	NA	NA	NA	NA	NA	NA	NA	NA	NA	-	-	Y	-	Y	1	0.00915515	1.23583e-06	0.000137984	NA	NA	NA	11.1953	1.09645e-12	1.00524e-08	NA	NA	NA	N	N
ENST00000222553.8	ENSG00000105835	4360	NAMPT	HGNC:30092	14	15.7434	1804.43	18.2023	4092.95	10.9604	2514.93	42.9239	6018.65	12.9253	1536.87	18.343	2859.89	50.028	10313	49.4255	7363.43	13.3248	2726.84	14.4127	1939.1	19.7965	2910.45	37.1464	5851.92	Y	-	-	-	Y	1	1.08513	5.76311e-11	2.5059e-08	-1.5721e-06	0.255837	0.99999	4.22694e-06	0.553804	0.999989	0.53527	0.00488108	0.168268	N	N
ENST00000226796.7	ENSG00000109534	1015	GAR1	HGNC:14264	5	2.88826	73.36	NA	NA	1.49348	73.292	2.347	80.942	NA	NA	NA	NA	NA	NA	1.23047	40.329	NA	NA	NA	NA	NA	NA	NA	NA	-	-	Y	-	Y	1	-0.0142255	0.593786	0.999985	-2.67432e-06	1.17396e-06	0.000330016	-8.78429	4.28438e-07	0.000170244	-0.0447286	1.05229e-05	0.00160219	N	N
ENST00000228027.12	ENSG00000062282	2407	DGAT2	HGNC:16940	17	7.10936	492.919	8.15946	1184.05	6.97102	953.064	17.1786	1682.74	6.11006	450.505	11.6188	1117.64	25.5545	3384.7	26.2272	2357.54	8.73774	1191.23	9.69476	948.912	11.1498	1150.12	19.1595	2071.71	Y	-	-	-	Y	1	1.40504	8.80385e-20	2.86097e-16	-7.05794e-07	0.805097	0.99999	-6.82217e-07	0.72773	0.999989	0.121354	0.0214278	0.429968	N	Y
ENST00000228307.11	ENSG00000089159	3785	PXN	HGNC:9718	18	4.81208	556.178	1.40404	345.832	1.27181	291.778	2.84186	458.223	1.98168	243.643	3.07818	491.214	4.84942	1087.68	5.80774	881.72	1.25888	283.76	2.18237	356.97	1.95038	331.339	4.63476	828.982	Y	-	-	-	Y	1	1.67366	2.00971e-18	5.39511e-15	1.01219e-06	0.603722	0.99999	-3.15458e-06	0.34152	0.999989	0.0132338	0.746263	0.999994	N	N
ENST00000231526.8	ENSG00000113597	2715	TRAPPC13	HGNC:25828	9	NA	NA	NA	NA	NA	NA	NA	NA	NA	NA	NA	NA	NA	NA	NA	NA	NA	NA	NA	NA	1.21898	114.895	1.12322	113.347	-	Y	-	-	Y	1	NA	NA	NA	9.05788	7.30828e-08	3.50078e-05	-4.92226e-07	0.675366	0.999989	0.00270335	0.766607	0.999994	N	N
ENST00000232014.8	ENSG00000113916	2710	BCL6	HGNC:1001	20	7.74877	632.234	7.79421	1349.74	5.71223	918.238	23.1551	2632.77	6.71992	582.905	11.2121	1266.89	30.1195	4736.87	32.8003	3500.46	6.66022	1056.09	10.1501	1169.04	17.8006	2136.55	15.2411	1926.2	Y	-	-	-	Y	1	1.42247	3.24647e-09	8.603e-07	-5.13994e-06	0.521166	0.99999	-9.32139e-08	0.968466	0.999989	0.682214	0.00404355	0.150521	N	N
ENST00000233612.8	ENSG00000115271	1694	GCA	HGNC:15990	20	19.6776	784.266	25.194	1987.11	19.373	1552.13	36.3309	1801.62	20.2469	835.997	32.599	1775.22	80.6562	5778.5	76.1915	3945.16	23.9697	1728.9	24.4834	1166.05	25.6461	1335.63	42.5513	2366.63	Y	-	-	-	Y	1	1.58462	2.43613e-10	8.79627e-08	-2.11322e-06	0.437377	0.99999	1.09279e-08	0.875007	0.999989	0.115506	0.0287386	0.513581	N	N
ENST00000235382.7	ENSG00000116741	1348	RGS2	HGNC:9998	20	125.622	4486.1	122.639	8757.54	90.0363	6079.24	263.861	12686.9	118.795	4465.8	155.75	7706.23	447.209	29545.4	284.812	12981.7	111.83	7483.8	130.618	6092.08	136.223	6884.11	229.794	12447.1	Y	-	-	-	Y	1	1.19688	2.72537e-05	0.00181331	-5.1737e-05	0.185121	0.99999	-1.17494e-06	0.819637	0.999989	0.703938	0.000965574	0.0552591	N	N
ENST00000236147.6	ENSG00000188404	2358	SELL	HGNC:10720	20	172.345	11625.3	107.541	14347.1	85.3438	10806.6	211.728	19233.9	142.725	10121.3	197.553	18410.9	254.963	31680.6	268.01	22806.5	81.3354	10134.7	92.8853	8104.09	178.245	17007.7	244.006	24906.8	Y	-	-	-	Y	1	1.077	7.72043e-20	2.64828e-16	0.000240776	0.868355	0.99999	-1.50429e-05	0.586758	0.999989	0.204368	0.0188443	0.39915	N	N
ENST00000238256.8	ENSG00000119321	8766	FKBP15	HGNC:23397	18	2.52751	688.194	2.35505	1292.74	1.35197	704.426	2.38041	883.876	4.81086	1384.34	5.45125	2049.16	3.65591	1857.55	NA	NA	3.61679	1843.31	2.09154	756.925	3.27461	1279.37	3.51155	1449.64	-	-	Y	-	Y	1	0.0161725	0.819052	0.999985	3.28544e-06	0.963806	0.99999	1.00975	1.25536e-08	1.01257e-05	1.08408	0.000999948	0.0569315	N	N
ENST00000239440.9	ENSG00000120318	5258	ARAP3	HGNC:24097	20	2.43123	406.139	1.87374	681.7	1.08952	366.235	3.6316	844.258	2.98426	531.734	3.92924	904.929	4.92855	1621.83	4.89148	1090.22	1.47608	485.706	1.70635	410.947	2.914	715.281	4.55401	1177.66	Y	-	-	-	Y	1	1.16131	8.0396e-10	2.51978e-07	8.19409e-08	0.833251	0.99999	0.46442	0.00271438	0.203744	0.555937	0.00145278	0.0744562	N	N
ENST00000239938.5	ENSG00000120738	3137	EGR1	HGNC:3238	19	3.04616	278.333	2.44197	462.93	3.72559	667.326	17.0054	2135.75	1.27125	123.007	34.4677	4334.7	1.37222	238.815	1.48581	176.388	3.57867	631.827	1.80029	225.074	NA	NA	24.4591	3426.84	Y	-	-	-	Y	1	-1.63394	0.000917553	0.0324104	1.05455e-07	0.871255	0.99999	5.73359e-07	0.313487	0.999989	0.0120912	0.667906	0.999994	N	N
ENST00000240333.12	ENSG00000121073	1615	SLC35B1	HGNC:20798	7	2.11549	92.697	1.27429	110.498	NA	NA	1.63013	97.942	NA	NA	1.73854	105.644	NA	NA	1.39337	76.09	NA	NA	NA	NA	NA	NA	NA	NA	-	Y	-	-	Y	1	-0.0280368	0.714429	0.999985	-9.59872	2.36545e-08	1.44526e-05	-3.6528e-07	0.569503	0.999989	-0.0534048	3.52249e-06	0.000629889	N	N
ENST00000241453.12	ENSG00000122025	3826	FLT3	HGNC:3765	11	1.14578	129.961	NA	NA	NA	NA	1.30492	197.073	2.37392	282.289	2.07787	324.012	NA	NA	NA	NA	1.61907	336.766	1.77807	259.731	1.64901	261.478	1.82817	310.665	-	-	-	Y	Y	1	-0.0512486	0.452716	0.999985	6.23464e-06	0.0839496	0.99999	0.902861	0.00106077	0.0990928	1.83573	7.65578e-10	5.16999e-07	N	Y
ENST00000243457.4	ENSG00000123700	5391	KCNJ2	HGNC:6263	20	1.46676	236.651	2.93334	932.874	1.26429	389.296	5.33417	1122.85	1.17862	200.166	2.27604	503.631	6.74954	1994.01	7.1194	1460.08	2.66087	786.627	2.17933	442.579	5.62876	1243.51	6.65422	1572.72	Y	-	-	-	Y	1	1.05914	1.1055e-09	3.36247e-07	3.80106e-06	0.414907	0.99999	-5.64758e-07	0.7976	0.999989	1.14626	0.00127716	0.0676292	N	Y
ENST00000244709.9	ENSG00000124731	3252	TREM1	HGNC:17760	19	9.87794	946.813	13.0503	2490.05	8.63478	1555.12	27.3698	3600.21	9.87431	997.129	20.9184	2774.62	32.5308	5749.7	32.3736	3882.77	9.93245	1771.08	13.3438	1687.71	10.9098	1509.58	21.6284	3173.46	Y	-	-	-	Y	1	1.04966	2.34738e-12	1.54188e-09	-2.44183e-06	0.0949609	0.99999	1.11929e-06	0.608599	0.999989	0.308654	0.00998492	0.26795	N	N
ENST00000245157.11	ENSG00000125124	2704	BBS2	HGNC:967	3	NA	NA	NA	NA	NA	NA	NA	NA	NA	NA	1.36831	147.748	NA	NA	NA	NA	NA	NA	NA	NA	1.15289	128.117	1.53893	182.492	-	Y	-	-	Y	1	NA	NA	NA	9.57175	8.90898e-09	6.50541e-06	3.91162e-08	0.910813	0.999989	-0.00345772	0.0949188	0.90321	N	N
ENST00000245615.6	ENSG00000125505	2294	MBOAT7	HGNC:15505	20	28.3777	1837.38	28.0222	3849.2	24.0272	3093.64	63.5992	5846.57	25.8964	1784.84	46.0714	4131.62	71.7839	8986.89	71.6615	6067.52	32.9187	4227.69	33.4828	3085.88	42.5144	4105.57	68.4543	6932.82	Y	-	-	-	Y	1	1.02849	2.7867e-11	1.29532e-08	-2.26609e-05	0.866573	0.99999	-7.85376e-08	0.971339	0.999989	0.694698	0.00379144	0.143842	N	N
ENST00000248899.11	ENSG00000100365	1378	NCF4	HGNC:7662	20	18.7529	724.428	17.5494	1487.99	20.4821	1595.67	46.7731	2547.8	19.6448	809.994	26.9444	1445.97	52.9496	4013.28	48.4254	2500.29	21.7042	1679.79	24.785	1401.96	34.7841	2004.42	51.3417	3107.84	Y	-	-	-	Y	1	1.01854	5.37218e-06	0.000461977	1.36227e-06	0.67536	0.99999	-1.23116e-06	0.560579	0.999989	0.0803282	0.0687332	0.797721	N	Y
ENST00000249363.4	ENSG00000128594	4195	LRRC4	HGNC:15586	18	1.43223	181.445	1.16653	307.469	1.1196	278.37	3.8553	674.978	1.26244	169.714	2.58615	451.936	5.47522	1321.57	4.41325	725.806	1.40932	345.246	1.87362	328.081	2.12331	391.26	4.22174	821.752	Y	-	-	-	Y	1	1.27968	0.000125062	0.00641881	2.55961e-07	0.847971	0.99999	4.7528e-07	0.795946	0.999989	0.13886	0.0156632	0.353692	N	N
ENST00000249375.8	ENSG00000128604	2749	IRF5	HGNC:6120	9	6.69373	551.932	NA	NA	4.29348	702.536	NA	NA	NA	NA	5.85055	666.584	NA	NA	NA	NA	3.54071	573.182	NA	NA	5.10976	618.755	4.60286	588.847	-	Y	-	-	Y	1	NA	NA	NA	11.9716	1.97231e-14	1.68708e-10	-1.16106e-07	0.67898	0.999989	-0.00140479	0.822275	0.999994	N	N
ENST00000253673.6	ENSG00000131355	2349	ADGRE3	HGNC:23647	20	6.56756	447.998	6.17297	858.594	4.34737	569.842	13.9801	1303.24	5.22102	375.685	10.9704	1035.33	19.7704	2529.8	17.0364	1490.07	5.03858	650.391	7.52825	690.861	9.18769	901.735	14.1724	1478.76	Y	-	-	-	Y	1	1.21351	9.01948e-08	1.52994e-05	-6.1338e-07	0.722301	0.99999	1.03985e-06	0.725083	0.999989	0.590062	0.00559593	0.183445	N	N
ENST00000253799.8	ENSG00000131480	2677	AOC2	HGNC:549	20	3.0557	244.587	1.72363	293.527	1.62877	259.286	3.59624	400.51	2.36321	201.487	6.13986	679.946	4.57271	706.43	4.46521	468.327	1.79883	281.636	2.52471	285.513	2.90449	341.289	5.19926	641.514	Y	-	-	-	Y	1	1.05959	4.32965e-06	0.000386315	1.25003e-06	0.558267	0.99999	1.74419e-06	0.357109	0.999989	0.17918	0.0317276	0.542023	N	N
ENST00000257836.4	ENSG00000135378	5543	PRRG4	HGNC:30799	20	1.20561	189.506	1.22601	377.503	1.26808	390.404	2.32254	460.125	1.42806	234.143	2.12133	454.21	3.17816	901.617	3.58085	720.488	1.61777	458.096	1.88742	358.106	1.88031	390.751	2.68114	594.638	Y	-	-	-	Y	1	1.23968	5.25804e-10	1.71774e-07	3.77553e-06	0.973131	0.99999	-1.51795e-06	0.994762	0.999989	0.083531	0.0348666	0.574594	N	N
ENST00000258104.8	ENSG00000135636	6952	DYSF	HGNC:3097	20	1.78109	393.593	1.54113	728.74	2.27172	1000.64	4.96163	1531.08	2.07939	490.095	3.60061	1100.35	7.54969	3250.52	7.03195	2044.28	2.33015	1003.94	3.23176	1015.79	3.63395	1183.41	5.04782	1721.39	Y	-	-	-	Y	1	1.55601	1.10282e-07	1.84532e-05	-1.40065e-05	0.640683	0.99999	-7.68745e-07	0.870908	0.999989	0.0680082	0.0658897	0.78302	N	N
ENST00000258526.9	ENSG00000136040	7492	PLXNC1	HGNC:9106	20	7.34404	1584.11	8.1719	3503.81	5.92387	2453.78	12.1946	3572.48	6.39673	1447.07	11.326	3353.56	19.4891	7775.4	19.4778	5366.68	7.57482	3086.99	9.27887	2619.78	10.7588	3296.68	16.3038	5354.91	Y	-	-	-	Y	1	1.1724	8.39805e-08	1.44841e-05	-3.05618e-05	0.938822	0.99999	-2.45045e-07	0.918727	0.999989	0.761929	0.00198277	0.0922402	N	N
ENST00000259396.9	ENSG00000229314	764	ORM1	HGNC:8498	14	NA	NA	1.9626	70.615	4.39096	147.836	5.58289	137.589	NA	NA	NA	NA	9.91386	319.529	9.21518	203.583	5.6796	197.596	7.97469	193.987	3.24145	84.438	7.21029	198.586	Y	-	-	-	Y	1	1.6037	1.98608e-05	0.00137169	8.03738e-08	0.778912	0.99999	-9.31718e-07	0.0513534	0.999989	0.0179779	0.191808	0.999994	N	Y
ENST00000260197.12	ENSG00000137642	10863	SORL1	HGNC:11185	20	38.8958	13106.2	25.8999	17549.3	19.8774	12848.6	46.7365	21285.6	30.4901	10853.7	49.3497	22907.5	57.9184	36352.8	61.9008	26535.6	21.7471	13678.3	25.9321	11512.3	36.7558	17600.1	54.3528	27572.1	Y	-	-	-	Y	1	1.05533	8.47381e-15	1.08858e-11	9.00821e-05	0.824601	0.99999	6.51052e-06	0.616415	0.999989	0.461028	2.36816e-05	0.00311151	N	N
ENST00000261208.8	ENSG00000084110	3892	HAL	HGNC:4806	14	3.32617	387.162	2.88879	680.649	NA	NA	6.74265	1056.8	2.09083	256.576	5.60906	899.156	9.9696	2162.03	8.28943	1233.28	1.58997	346.502	1.53649	235.904	5.91103	974.889	8.76191	1535.86	Y	-	-	-	Y	1	1.25909	3.69992e-07	5.32512e-05	3.06565e-06	0.368694	0.99999	2.00694e-06	0.218913	0.999989	0.0512677	0.192311	0.999994	N	N
ENST00000261226.9	ENSG00000057704	5874	TMCC3	HGNC:29199	19	1.71884	305.138	1.68209	592.467	NA	NA	2.21121	522.824	1.59693	297.988	2.09587	511.466	3.62883	1186.76	3.77196	848.231	1.26984	414.866	1.56889	358.003	1.60558	398.75	2.47023	653.78	Y	-	-	-	Y	1	1.028	0.000220325	0.0102438	-2.12057e-06	0.355828	0.99999	2.99442e-06	0.429444	0.999989	0.828913	0.00012612	0.0116954	N	N
ENST00000261811.6	ENSG00000120306	790	CYSTM1	HGNC:30239	20	7.95792	147.006	7.04603	276.51	8.18451	299.532	15.9668	410.931	7.53107	147.72	11.3458	293.599	18.0566	632.229	21.8538	530.597	8.5973	314.732	9.28562	241.257	10.0039	272.183	16.2908	465.886	Y	-	-	-	Y	1	1.11469	4.89584e-07	6.6878e-05	7.27195e-07	0.74043	0.99999	-8.33715e-07	0.623285	0.999989	0.0489321	0.164492	0.999994	N	N
ENST00000262052.9	ENSG00000110911	4132	SLC11A2	HGNC:10908	9	NA	NA	NA	NA	NA	NA	NA	NA	NA	NA	1.18875	199.121	NA	NA	NA	NA	NA	NA	NA	NA	1.50187	254.778	1.31399	238.16	-	Y	-	-	Y	1	0.0114785	0.0710153	0.666885	10.4287	8.57164e-11	1.11575e-07	7.38747e-08	0.919411	0.999989	0.00241655	0.807797	0.999994	N	Y
ENST00000262348.9	ENSG00000116729	2716	WLS	HGNC:30238	20	3.0587	240.427	3.22666	500.801	1.31539	193.994	4.2047	449.116	3.03929	251.687	5.179	562.987	9.52346	1370.49	10.5577	1036.52	2.22543	323.943	2.65094	270.858	3.89338	437.195	4.9405	589.206	Y	-	-	-	Y	1	1.59258	1.19341e-07	1.97021e-05	-1.47552e-06	0.574306	0.99999	4.55307e-06	0.0959494	0.999989	0.856659	0.000231175	0.018611	Y	N
ENST00000262424.10	ENSG00000103196	4583	CRISPLD2	HGNC:25248	19	2.20342	308.448	3.65228	1045.31	2.62619	708.083	5.69733	1095.89	4.43928	658.512	6.66393	1287.97	11.1824	2943.51	5.49587	981.882	6.18381	1646.18	6.83243	1295.42	4.41776	894.732	9.15778	1961.96	-	-	-	Y	Y	1	0.669608	0.011261	0.211529	5.98882e-07	0.796939	0.99999	-2.72137e-06	0.242641	0.999989	1.72271	8.25555e-05	0.00837238	N	N
ENST00000262651.4	ENSG00000101336	2160	HCK	HGNC:4840	20	2.88575	183.683	2.22748	303.119	2.72306	345.105	6.16218	552.618	4.03393	273.919	4.56316	404.119	6.47036	799.019	7.76612	649.233	4.05425	505.033	3.59834	327.123	5.68543	538.532	7.54985	745.066	Y	-	-	-	Y	1	1.08714	2.09976e-05	0.00143734	3.23264e-06	0.281967	0.99999	-2.54456e-07	0.793639	0.999989	0.0898282	0.0308986	0.533952	N	Y
ENST00000262865.9	ENSG00000101425	1845	BPI	HGNC:1095	2	NA	NA	NA	NA	NA	NA	NA	NA	NA	NA	NA	NA	NA	NA	NA	NA	3.17625	317.5	1.98964	141.537	NA	NA	NA	NA	-	-	-	Y	Y	1	NA	NA	NA	NA	NA	NA	NA	NA	NA	11.1392	2.07426e-11	2.90401e-08	N	N
ENST00000262929.9	ENSG00000101307	1659	SIRPB1	HGNC:15928	10	7.28193	335.777	4.49925	425.534	NA	NA	9.55196	613.45	8.3807	408.627	13.9661	896.164	13.9816	1210.65	15.9604	940.211	NA	NA	NA	NA	11.7355	794.732	15.4865	1103.42	Y	-	-	-	Y	1	1.45049	5.97182e-16	9.2181e-13	7.71106e-06	0.0311377	0.99999	1.75277e-07	0.576509	0.999989	-0.00560101	0.00913624	0.253225	N	N
ENST00000263071.9	ENSG00000074660	3428	SCARF1	HGNC:16820	20	3.61843	344.85	1.37147	274.402	1.52216	288.497	3.14874	427.763	2.49525	251.879	4.66535	612.95	3.61375	658.742	4.08665	508.862	1.95595	373.781	1.54404	208.836	3.08452	438.75	4.14942	624.565	Y	-	-	-	Y	1	1.09612	7.24241e-07	9.01563e-05	1.2227e-05	0.283312	0.99999	7.11704e-06	0.61266	0.999989	0.0456538	0.353603	0.999994	N	N
ENST00000264444.7	ENSG00000059728	5549	MXD1	HGNC:6761	20	32.6591	5454.31	26.7911	8951.86	19.1074	6134.75	49.5687	10931	24.948	4388.18	38.1598	8749.02	70.3808	21820.4	64.2864	13775.9	22.904	7085.73	28.6394	6161.12	32.1661	7446.27	51.379	12725.8	Y	-	-	-	Y	1	1.14325	1.53622e-10	5.89938e-08	-4.10384e-06	0.40479	0.99999	-1.32273e-05	0.758516	0.999989	0.67841	4.43198e-05	0.0051498	N	N
ENST00000264748.6	ENSG00000127418	3100	FGFRL1	HGNC:3693	11	NA	NA	NA	NA	NA	NA	NA	NA	1.85605	177.833	1.14386	142.426	NA	NA	NA	NA	NA	NA	NA	NA	1.27102	169.775	NA	NA	-	-	Y	-	Y	1	NA	NA	NA	2.75738e-07	0.0191332	0.937601	9.79025	6.67466e-09	5.74632e-06	NA	NA	NA	N	N
ENST00000264908.11	ENSG00000138772	1432	ANXA3	HGNC:541	18	2.37323	89.465	4.4239	331.201	3.3238	238.586	7.88449	394.775	2.0606	81.099	3.35818	174.403	15.641	1082.76	17.3924	834.291	4.80747	332.982	5.94385	286.736	4.30319	226.338	7.03604	397.282	Y	-	-	-	Y	1	1.7345	3.8939e-16	6.32697e-13	-3.18173e-06	0.23221	0.99999	7.50035e-06	0.375612	0.999989	0.0637363	0.0307536	0.533279	N	Y
ENST00000265077.8	ENSG00000038427	12345	VCAN	HGNC:2464	20	2.35964	903.037	1.78765	1358.42	1.18775	863.867	1.89896	964.315	3.22792	1296.63	4.36044	2291.13	2.18572	1548.35	1.69676	825.831	2.38002	1668.84	2.22333	1093.25	3.09341	1649.3	3.18729	1820.6	-	-	-	Y	Y	1	0.0806346	0.459505	0.999985	1.61388e-06	0.539969	0.99999	0.658789	0.000115372	0.0170212	1.12897	1.08588e-07	3.89565e-05	N	N
ENST00000265565.10	ENSG00000114650	4254	SCAP	HGNC:30634	19	7.63334	992.107	2.29007	639.47	3.57211	929.685	5.37906	989.58	7.52611	1045.06	11.5769	2084.56	6.73547	1712.44	6.09108	1045.25	3.16515	812.679	3.12213	583.265	5.86001	1134.26	5.41406	1095.57	Y	-	-	-	Y	1	1.08213	1.36607e-06	0.000148498	6.05299e-06	0.254979	0.99999	5.76805e-06	0.0573453	0.999989	0.00797928	0.904385	0.999994	N	N
ENST00000265981.7	ENSG00000110315	4049	RNF141	HGNC:21159	20	7.58824	873.201	4.26726	955.568	4.96302	1111.95	8.63936	1236.87	6.71725	805.866	11.1356	1744.36	9.32788	1925.76	11.7293	1727.61	4.83786	995.469	6.01456	822.02	8.28683	1244.07	11.3883	1833.03	Y	-	-	-	Y	1	1.04711	2.5121e-11	1.19313e-08	3.65618e-06	0.355557	0.99999	1.34087e-05	0.744098	0.999989	0.152622	0.0579265	0.741853	N	N
ENST00000269391.11	ENSG00000141576	5054	RNF157	HGNC:29402	15	3.95193	603.004	1.21018	383.501	1.41359	421.333	3.6948	786.189	2.86352	464.553	2.90025	611.737	NA	NA	NA	NA	NA	NA	NA	NA	2.93662	658.54	2.66671	628.459	-	-	-	Y	Y	1	-0.634133	0.00858096	0.17538	1.1767e-06	0.823765	0.99999	-2.43287e-06	0.691462	0.999989	-1.2961	0.000236486	0.0189324	N	N
ENST00000274498.9	ENSG00000145819	9395	ARHGAP26	HGNC:17073	17	1.10958	315.564	NA	NA	NA	NA	1.29596	499.46	1.48993	445.439	3.05918	1197.41	1.19296	626.386	1.81846	652.116	NA	NA	1.60268	594.754	1.65416	669.291	2.21127	952.007	-	-	-	Y	Y	1	0.978872	0.000214259	0.010016	8.2389e-06	0.0142832	0.762923	6.67493e-06	0.00542399	0.333425	1.30152	6.13215e-06	0.00101147	N	N
ENST00000275635.11	ENSG00000086730	1869	LAT2	HGNC:12749	20	10.761	586.242	6.1007	715.417	5.30425	574.914	11.6003	881.806	11.815	685.425	9.51042	718.025	14.4577	1530.18	14.4765	1042.89	8.63643	927.312	5.58338	435.378	12.4772	1001.93	12.6199	1068.87	Y	-	-	-	Y	1	1.02235	4.0938e-08	7.72989e-06	3.72171e-06	0.503496	0.99999	1.50198e-06	0.681026	0.999989	0.0880705	0.0867298	0.874878	N	N
ENST00000276440.12	ENSG00000147459	10246	DOCK5	HGNC:23476	20	10.5022	3331.97	7.322	4635.16	6.28004	3782.24	15.2623	6524.87	9.79696	3273.95	17.1314	7480.44	17.8717	10525.6	18.6078	7482.67	7.03003	4135.41	9.41584	3904.32	10.5687	4746.67	16.3422	7826.65	Y	-	-	-	Y	1	1.06527	2.37394e-17	5.63755e-14	-1.31439e-06	0.735778	0.99999	3.56641e-06	0.303634	0.999989	0.607246	0.000537067	0.0354755	N	N
ENST00000277746.11	ENSG00000148572	1813	NRBF2	HGNC:19692	20	14.5629	720.037	12.8226	1254.1	8.49544	802.007	21.0093	1368.43	15.8627	821.761	24.5197	1667.67	31.4319	2838.22	30.1339	1890.74	10.4242	948.062	13.1364	822.907	16.8282	1151.4	27.6726	2024.43	Y	-	-	-	Y	1	1.12722	1.34178e-07	2.17886e-05	1.74225e-06	0.966939	0.99999	5.30518e-06	0.131252	0.999989	0.64604	0.000870448	0.0509843	N	N
ENST00000278949.9	ENSG00000160588	3983	MPZL3	HGNC:27279	20	7.84137	934.596	4.22598	1000.24	3.77647	857.42	7.60314	1193.55	6.16965	774.3	8.78342	1438.15	11.9332	2622.04	11.3541	1726.07	4.20929	926.046	4.49518	685.384	6.50662	1072.51	8.71235	1540.55	Y	-	-	-	Y	1	1.28643	1.21624e-10	4.81381e-08	-2.35982e-07	0.930928	0.99999	1.08242e-05	0.788531	0.999989	0.254944	0.0239373	0.461546	N	N
ENST00000281455.7	ENSG00000151726	3712	ACSL1	HGNC:3569	20	21.0849	2336.48	27.141	6010.44	24.0643	5070.01	56.5213	8433.61	21.3664	2490.67	33.7703	5157.1	114.322	23448.3	99.9903	14052	27.2055	5581.41	29.9675	4338.76	31.6793	4969.48	58.2044	9728.43	Y	-	-	-	Y	1	1.72709	2.98583e-19	9.21785e-16	-2.04529e-06	0.485832	0.99999	-9.03716e-07	0.584589	0.999989	0.102672	0.0370995	0.591688	N	Y
ENST00000285419.8	ENSG00000155099	2759	PIP4P2	HGNC:25452	20	5.62947	361.6	4.34247	539.855	3.54053	466.212	8.0255	613.809	6.23253	408.123	8.98568	782.498	10.0981	1135.7	10.4382	868.366	4.85398	541.606	4.81162	343.633	6.07532	487.366	9.0294	770.606	Y	-	-	-	Y	1	1.02865	1.64467e-07	2.64449e-05	-7.38643e-07	0.78934	0.99999	3.29876e-06	0.297105	0.999989	0.433954	0.0101786	0.272511	N	N
ENST00000290470.3	ENSG00000159314	1376	ARHGAP27	HGNC:31813	11	NA	NA	NA	NA	NA	NA	NA	NA	NA	NA	NA	NA	2.35335	116.265	2.10717	73.051	1.0915	68.521	NA	NA	NA	NA	NA	NA	Y	-	-	-	Y	1	9.66659	1.37242e-08	2.94231e-06	NA	NA	NA	-1.72565e-07	0.0950793	0.999989	0.00446906	0.625332	0.999994	N	N
ENST00000295400.11	ENSG00000163235	4117	TGFA	HGNC:11765	14	1.0805	131.144	1.21197	294.548	NA	NA	2.27168	366.226	NA	NA	1.76984	295.328	4.2924	965.061	3.40361	527.556	NA	NA	1.35443	212.096	1.53599	260.245	2.35746	425.216	Y	-	-	-	Y	1	1.39316	2.40165e-06	0.0002317	-1.85852e-06	0.584723	0.99999	8.93067e-07	0.594284	0.999989	0.860951	0.00228361	0.1013	N	N
ENST00000295619.4	ENSG00000163421	1555	PROK2	HGNC:18455	19	6.07971	240.58	4.96611	389.112	6.15507	476.94	16.385	832.804	4.11513	169.858	7.12333	385.38	34.0657	2456.42	23.3729	1190.48	2.44443	176.842	5.12747	250.623	5.08922	271.241	7.92322	451.483	Y	-	-	-	Y	1	1.7752	2.01469e-06	0.000200637	-4.63274e-06	0.032952	0.99999	-1.98889e-06	0.263106	0.999989	-0.00453291	0.877741	0.999994	N	N
ENST00000295683.3	ENSG00000163464	2459	CXCR1	HGNC:6026	20	29.7873	2152.32	50.1648	7500.53	28.0608	3952.2	77.4854	7821.34	24.0753	1849.32	41.5304	4162.03	140.055	19115.3	109.341	10105	42.4331	5933.51	45.3104	4538.19	50.2703	5353.64	86.2687	9635.35	Y	-	-	-	Y	1	1.1794	3.34426e-06	0.000312387	-5.67181e-06	0.352147	0.99999	-1.76809e-06	0.461882	0.999989	0.963008	0.00109775	0.0608221	N	Y
ENST00000295709.8	ENSG00000163482	4873	STK36	HGNC:17209	5	NA	NA	NA	NA	NA	NA	NA	NA	1.20852	195.073	1.85796	391.104	NA	NA	NA	NA	NA	NA	NA	NA	NA	NA	NA	NA	-	-	Y	-	Y	1	0.11893	0.218499	0.999985	-6.19626e-07	0.250489	0.99999	10.7419	2.19699e-11	4.69988e-08	0.00526667	0.014218	0.335027	N	Y
ENST00000295766.9	ENSG00000167552	1887	TUBA1A	HGNC:20766	17	NA	NA	1.20816	133.936	NA	NA	1.90343	142.9	1.88706	107.079	2.01095	148.991	2.81508	284.736	3.61544	247.533	NA	NA	1.01776	75.681	1.76095	139.253	1.33254	110.374	Y	-	-	-	Y	1	1.15034	0.000248192	0.0112928	-3.13612e-06	0.35289	0.99999	1.43796e-06	0.352279	0.999989	0.0316105	0.259544	0.999994	N	Y
ENST00000295888.9	ENSG00000163625	14559	WDFY3	HGNC:20751	20	1.93553	858.069	1.63244	1431.57	1.49159	1257.59	3.07481	1818.38	1.80131	837.073	3.30566	2011.71	4.6541	3801.99	4.49629	2523.12	1.81301	1473.25	1.95905	1115.22	2.23728	1388.67	3.48055	2307.77	Y	-	-	-	Y	1	1.29288	3.66349e-13	3.01598e-10	5.06139e-07	0.764976	0.99999	7.87218e-07	0.757731	0.999989	0.297264	0.0135607	0.324263	N	N
ENST00000296503.10	ENSG00000164104	1441	HMGB2	HGNC:5000	20	12.7931	438.18	8.19794	552.884	5.53124	373.325	18.1105	790.949	12.1424	429.532	14.9502	702.995	20.7755	1272.26	10.5314	462.135	9.82673	607.71	13.543	562.573	16.2529	746.192	20.0675	982.583	-	-	-	Y	Y	1	0.171746	0.1422	0.907116	2.96075e-06	0.614923	0.99999	6.27499e-06	0.182123	0.999989	1.11747	2.21163e-07	7.02371e-05	N	N
ENST00000298910.12	ENSG00000188906	9239	LRRK2	HGNC:18618	20	5.5405	1535.92	5.45163	3011.03	4.76691	2541.4	11.6499	4207.65	4.93257	1442.01	11.2958	4299.7	15.6138	8025.9	15.571	5561.89	6.27401	3210.51	7.73709	2725.13	8.35501	3166.48	17.1058	6948.61	Y	-	-	-	Y	1	1.24363	4.88525e-17	1.07727e-13	1.53175e-06	0.559589	0.99999	7.98942e-06	0.72674	0.999989	0.819984	0.00190043	0.0901542	N	Y
ENST00000299641.8	ENSG00000166507	3535	NDST2	HGNC:7681	11	NA	NA	NA	NA	NA	NA	NA	NA	2.00955	231.882	NA	NA	NA	NA	NA	NA	1.23664	261.153	1.37686	210.28	NA	NA	NA	NA	-	-	-	Y	Y	1	-0.144633	8.36476e-07	0.000100556	-2.43232e-06	5.60078e-08	2.94173e-05	3.16488e-07	0.00772604	0.417721	11.2536	1.48065e-12	5.46155e-09	N	N
ENST00000299663.8	ENSG00000166523	2101	CLEC4E	HGNC:14555	20	8.78406	523.278	11.027	1306.49	3.92648	442.352	7.16615	570.859	10.3744	649.127	10.9815	902.287	26.4952	2914.11	16.7317	1267.03	10.8209	1194.96	8.57161	660.86	7.43616	622.259	12.9626	1164.66	-	-	-	Y	Y	1	0.276175	0.0238874	0.348165	-1.47968e-06	0.462045	0.99999	1.28448e-05	0.0148662	0.646826	1.35762	1.51925e-06	0.000315965	N	N
ENST00000299665.3	ENSG00000166527	1973	CLEC4D	HGNC:14554	20	2.38592	130.258	2.15059	231.234	1.74029	182.065	2.99318	210.365	2.92982	168.133	3.76001	281.567	7.98503	793.641	5.48792	383.031	2.53956	254.183	2.37281	161	2.97181	219.193	4.43237	351.441	Y	-	-	-	Y	1	1.45295	0.000137236	0.00690586	5.31809e-07	0.87509	0.99999	1.49168e-06	0.535817	0.999989	0.0951134	0.0376879	0.596944	N	N
ENST00000300060.7	ENSG00000166825	3662	ANPEP	HGNC:500	20	29.7916	3417.3	25.2028	6311.06	17.3654	4015.85	25.5411	4089.86	27.3431	3348.77	39.1347	6196.54	63.7342	14400.3	47.2638	7236.6	20.7303	4707.29	23.0894	3841.95	16.8873	2857.35	28.0618	4997.45	Y	-	-	-	Y	1	1.07976	0.00103318	0.0355841	-3.48393e-06	0.118491	0.99999	2.69514e-06	0.551113	0.999989	0.566576	0.0004733	0.0323977	N	Y
ENST00000301599.7	ENSG00000167874	874	TMEM88	HGNC:32371	20	2.62639	55.091	1.66771	75.656	1.66785	69.693	3.90353	116.491	2.70348	60.35	3.62969	106.293	5.24454	211.78	5.97368	165.051	1.52649	64.819	1.92452	58.321	2.77159	87.24	2.94466	97.717	Y	-	-	-	Y	1	1.20193	0.000242307	0.0110905	-4.54176e-07	0.547531	0.99999	5.48524e-07	0.760565	0.999989	0.0238565	0.463113	0.999994	N	N
ENST00000301959.9	ENSG00000127954	2321	STEAP4	HGNC:21923	20	1.85843	114.493	2.4663	298.906	2.26157	269.007	6.44588	512.589	1.12859	72.531	3.82245	322.918	11.0597	1237.57	9.63411	757.551	1.83478	205.239	3.08833	235.691	4.07984	340.608	6.48392	580.806	Y	-	-	-	Y	1	1.57016	3.08961e-08	5.99889e-06	1.16168e-06	0.904505	0.99999	-4.91353e-07	0.701155	0.999989	0.0362129	0.218896	0.999994	N	N
ENST00000303562.9	ENSG00000170345	2104	FOS	HGNC:3796	20	71.1392	4197.75	55.0258	6827.92	55.0304	6492.77	137.826	10954	71.4147	4452.44	224.755	18227.9	152.202	17131.6	211.332	16379.6	82.7839	9365.13	75.5655	6048.18	68.881	5769.2	194.836	17273.6	Y	-	-	-	Y	1	1.2916	1.39223e-11	7.34716e-09	6.20356e-07	0.765999	0.99999	1.86561e-06	0.146264	0.999989	0.804832	0.00122687	0.0656708	N	Y
ENST00000303622.13	ENSG00000075413	3283	MARK3	HGNC:6897	8	3.30631	311.03	NA	NA	1.9163	344.049	NA	NA	NA	NA	1.87263	242.891	2.53736	442.402	NA	NA	NA	NA	1.01641	126.933	1.73053	233.959	2.85697	411.801	-	Y	-	-	Y	1	11.178	2.4515e-10	8.80031e-08	10.8426	3.53963e-11	5.23692e-08	-2.27637e-07	0.532107	0.999989	-0.00808774	0.383233	0.999994	N	Y
ENST00000304411.3	ENSG00000170837	2642	GPR27	HGNC:4482	20	1.81238	110.068	1.53406	187.828	1.73046	210.573	3.84231	339.043	1.60606	102.224	2.49896	208.343	7.83466	878.69	6.06946	480.023	2.15123	272.155	2.29969	195.969	2.20728	202.02	3.60484	353.408	Y	-	-	-	Y	1	1.68659	3.39178e-07	4.98556e-05	-9.76939e-07	0.668226	0.99999	-1.2762e-06	0.634427	0.999989	0.0645753	0.0771958	0.832463	N	N
ENST00000304748.5	ENSG00000171051	1298	FPR1	HGNC:3826	20	95.5215	3306.57	124.118	8842.03	90.5783	6074.82	183.031	8879.45	94.9207	3490.8	153.254	7376.25	300.543	19448.8	256.8	11292.8	131.268	8864.12	148.031	7082.52	128.441	6576.57	229.108	12346.5	Y	-	-	-	Y	1	1.06619	8.66865e-06	0.000680963	-1.61457e-06	0.558847	0.99999	-5.04579e-07	0.837135	0.999989	0.949356	0.00108814	0.060641	N	N
ENST00000304842.6	ENSG00000169902	1981	TPST1	HGNC:12020	17	1.24828	68.971	NA	NA	NA	NA	1.22335	91.717	1.72459	99.951	2.19031	166.905	4.20172	428.861	2.47773	173.134	1.09105	112.046	1.08119	78.348	NA	NA	2.1415	179.863	Y	-	-	-	Y	1	1.53145	0.000763441	0.0280038	1.78148e-07	0.909146	0.99999	4.28181e-06	0.0464919	0.999989	0.104985	0.0162176	0.362926	N	N
ENST00000306390.7	ENSG00000171236	2605	LRG1	HGNC:29480	18	2.60283	204.925	6.25152	1058.34	3.41904	536.518	11.6428	1276.23	4.02814	337.898	7.04889	766.537	22.0796	3382.12	15.44	1603.59	5.10653	789.912	6.49932	730.719	7.49681	867.998	14.9023	1819.88	Y	-	-	-	Y	1	1.32103	4.78745e-06	0.000418099	-6.95665e-06	0.902686	0.99999	7.46866e-07	0.649609	0.999989	0.0964009	0.00978189	0.264165	N	Y
ENST00000308423.7	ENSG00000131471	4011	AOC3	HGNC:550	8	1.28995	160.071	NA	NA	NA	NA	NA	NA	1.15339	152.435	2.19778	376.08	1.60529	386.46	1.42116	232.086	NA	NA	NA	NA	NA	NA	1.5618	297.864	Y	-	-	-	Y	1	1.15534	0.000215092	0.0100383	1.55479e-06	0.435569	0.99999	3.36807e-06	0.136187	0.999989	0.0679858	0.0829925	0.858992	N	Y
ENST00000308979.7	ENSG00000174125	2851	TLR1	HGNC:11847	20	11.5624	965.6	8.89751	1477.76	5.63281	898.781	13.6362	1490.28	9.54048	838.458	17.9563	2058.84	18.7865	2893.22	20.6829	2213.31	6.8385	1055.1	10.414	1108.74	7.18107	823.943	14.7493	1823.78	Y	-	-	-	Y	1	1.04239	7.8994e-07	9.6774e-05	-2.35669e-06	0.301198	0.99999	3.51486e-06	0.285932	0.999989	0.679008	0.000396272	0.0281864	N	N
ENST00000309758.6	ENSG00000173110	2355	HSPA6	HGNC:5239	20	20.3136	1416.75	18.8736	2829.2	16.8564	2349.49	39.4055	3838.04	18.7161	1391.36	32.5564	3139.7	51.965	7058.58	50.449	4643.58	22.6343	3106.14	25.3468	2521.16	35.1186	3606.19	50.4514	5451.33	Y	-	-	-	Y	1	1.18011	6.67929e-14	6.34471e-11	-0.000104695	0.435697	0.99999	-6.61121e-09	0.996547	0.999989	0.765166	0.0023718	0.103927	N	N
ENST00000310455.4	ENSG00000173281	5510	PPP1R3B	HGNC:14942	20	2.38425	399.264	3.23938	1083.24	2.33336	745.096	6.24522	1404.15	2.04512	361.765	3.30021	761.843	8.86993	2747.79	8.2843	1759.22	2.68383	837.668	2.96601	646.962	4.37694	1034.5	6.47529	1625.56	Y	-	-	-	Y	1	1.18153	8.2614e-10	2.57622e-07	-1.96523e-06	0.564123	0.99999	-1.30551e-06	0.51983	0.999989	0.0892956	0.0517276	0.704107	N	N
ENST00000311912.5	ENSG00000101916	3367	TLR8	HGNC:15632	11	NA	NA	NA	NA	NA	NA	NA	NA	NA	NA	NA	NA	1.83486	342.328	1.80033	232.116	NA	NA	NA	NA	NA	NA	1.14531	171.406	Y	-	-	-	Y	1	1.59512	7.89366e-07	9.6774e-05	1.28422e-06	0.603919	0.99999	-1.33392e-06	0.277526	0.999989	0.0223583	0.478853	0.999994	N	Y
ENST00000312234.6	ENSG00000175376	2887	EIF1AD	HGNC:28147	10	1.21624	103.369	1.10289	189.633	NA	NA	1.48735	174.244	2.77934	249.547	NA	NA	NA	NA	NA	NA	NA	NA	NA	NA	NA	NA	NA	NA	Y	-	-	-	Y	1	-9.75348	4.94405e-09	1.20658e-06	-1.21591e-05	0.00165842	0.14955	1.30398e-06	0.141972	0.999989	-0.00696946	0.672924	0.999994	N	N
ENST00000312962.12	ENSG00000129347	2989	KRI1	HGNC:25769	12	8.11426	735.999	4.16636	806.495	NA	NA	11.023	1392.88	5.69069	549.652	5.98343	750.499	NA	NA	NA	NA	3.70626	655.775	3.11966	400.891	11.3852	1518.82	5.87591	823.9	Y	-	-	-	Y	1	-12.7803	4.42112e-16	6.99943e-13	5.44187e-07	0.778393	0.99999	2.87846e-07	0.832246	0.999989	0.00209967	0.746484	0.999994	N	N
ENST00000316881.9	ENSG00000121060	5745	TRIM25	HGNC:12932	20	17.9408	3153.51	12.2138	4360.03	11.6118	3925.86	21.9324	5293.96	14.539	2702.83	22.848	5547.98	28.3355	9344.03	27.2637	6101.72	13.0698	4327.27	12.7983	3021.41	18.2899	4643.55	24.8048	6643.47	Y	-	-	-	Y	1	1.01729	2.56963e-09	7.08299e-07	1.65554e-06	0.830622	0.99999	-2.71601e-06	0.857584	0.999989	0.249353	0.025843	0.484301	N	N
ENST00000322147.8	ENSG00000168056	4046	LTBP3	HGNC:6716	20	12.5954	1465.7	1.94695	482.511	2.66838	620.306	7.33284	1228.67	7.29803	905.693	8.30982	1337.3	1.4736	333.841	1.40988	216.057	1.18458	277.634	1.19143	199.688	5.77812	1012.82	4.12321	760.304	-	-	-	Y	Y	1	-0.706964	0.00867043	0.176566	-7.34976e-07	0.762948	0.99999	-1.92752e-06	0.890374	0.999989	-1.27287	0.000674189	0.0418369	N	N
ENST00000322611.4	ENSG00000176788	1807	BASP1	HGNC:957	20	31.4501	1467.59	37.9592	3615.35	28.0981	2554.45	77.7502	5128.51	28.4436	1397.99	50.2956	3240.53	113.024	9899.27	115.767	6976.81	35.8134	3304.07	42.096	2709.02	46.8578	3230.69	72.3688	5324.62	Y	-	-	-	Y	1	1.35883	3.50214e-24	4.32472e-20	6.98882e-06	0.283519	0.99999	-4.5782e-07	0.845788	0.999989	0.674721	0.00482988	0.167314	N	N
ENST00000323180.10	ENSG00000135365	3675	PHF21A	HGNC:24156	20	4.66025	512.057	3.06097	680.977	2.97292	627.092	5.43164	811.504	4.51696	523.891	5.65115	856.019	6.26106	1284.08	8.49835	1188.1	2.77394	571.255	2.59423	379.165	4.31598	678.486	4.89245	815.147	Y	-	-	-	Y	1	1.06186	3.51801e-07	5.12302e-05	-5.02237e-06	0.255407	0.99999	3.69423e-07	0.901244	0.999989	0.0416503	0.429337	0.999994	N	N
ENST00000323688.10	ENSG00000070081	1905	NUCB2	HGNC:8044	14	2.73833	128.296	NA	NA	NA	NA	NA	NA	1.86171	92.193	1.97011	126.81	NA	NA	NA	NA	1.68839	146.504	1.02672	60.047	2.63228	165.055	2.95535	198.456	-	Y	-	-	Y	1	8.46294	3.08279e-06	0.000290601	9.91448	1.24396e-09	1.18229e-06	4.32826e-07	0.651803	0.999989	0.0173429	0.304681	0.999994	N	N
ENST00000324301.12	ENSG00000133313	2349	CNDP2	HGNC:24437	18	2.44012	166.703	2.33581	326.899	NA	NA	1.89849	180.925	2.07328	150.319	NA	NA	1.33316	171.036	1.18457	102.892	2.30559	301.83	2.56499	240.095	1.97887	198.86	1.67145	176.244	-	-	-	Y	Y	1	-0.0737648	0.375744	0.999985	-2.12201e-06	0.193239	0.99999	-2.4432e-07	0.706988	0.999989	1.30379	2.91984e-05	0.00372449	N	N
ENST00000326134.10	ENSG00000179832	5349	MROH1	HGNC:26958	15	2.04604	338.642	1.13783	403.763	1.15973	383.088	3.47753	803.252	NA	NA	2.81357	642.826	NA	NA	NA	NA	NA	NA	1.38638	325.251	2.59536	630.99	2.1999	562.281	Y	-	-	-	Y	1	-1.69084	0.000276391	0.0122634	-1.91618e-06	0.532466	0.99999	-1.16026e-06	0.72481	0.999989	-0.000229432	0.99095	0.999994	N	N
ENST00000326232.14	ENSG00000157800	3330	SLC37A3	HGNC:20651	17	2.43069	238.359	NA	NA	NA	NA	2.15772	284.545	2.13901	220.371	1.86788	252.445	2.72554	490.229	3.37559	415.753	NA	NA	1.13208	143.3	1.73094	239.834	1.08588	160.601	Y	-	-	-	Y	1	1.33546	1.57866e-06	0.00016577	-2.00775e-06	0.379463	0.99999	-1.96111e-06	0.982334	0.999989	0.0149387	0.761383	0.999994	N	N
ENST00000326499.11	ENSG00000112303	2014	VNN2	HGNC:12706	20	39.5037	2240.17	67.778	7629.39	39.1012	4191.53	130.571	9907.12	38.2756	2270.05	73.9848	5778.43	216.458	22637.7	207.413	14921.5	48.1846	5013.83	63.1582	4623.5	82.6793	6589.7	145.919	12505.3	Y	-	-	-	Y	1	1.45	5.82255e-20	2.32856e-16	-1.42284e-06	0.626404	0.99999	-1.21054e-08	0.990963	0.999989	0.699844	0.00501441	0.170517	N	N
ENST00000326724.9	ENSG00000181409	5461	AATK	HGNC:21	20	3.53553	536.255	3.37799	1061.07	2.07953	622.193	7.77521	1710.41	3.12033	503.07	5.62014	1181.02	8.5467	2475.38	9.23494	1808.81	2.85466	867.906	3.42361	732.816	5.95796	1366.68	8.87881	2137.9	Y	-	-	-	Y	1	1.0496	8.99703e-11	3.72827e-08	9.94883e-07	0.774817	0.99999	2.7556e-05	0.464457	0.999989	0.792683	0.00020097	0.0168654	N	N
ENST00000328236.10	ENSG00000168944	4667	CEP120	HGNC:26690	5	NA	NA	1.16101	300.518	NA	NA	2.34371	393.269	1.39813	191.023	1.57628	282.842	NA	NA	1.46472	246.896	NA	NA	NA	NA	NA	NA	NA	NA	-	-	Y	-	Y	1	-0.0700026	0.410924	0.999985	-1.0752e-06	0.0879602	0.99999	10.4573	5.60136e-11	9.71563e-08	0.00571754	0.00830351	0.237247	N	N
ENST00000331728.9	ENSG00000182541	3667	LIMK2	HGNC:6614	20	8.8233	989.927	8.55439	2010.59	6.59099	1450.15	16.6834	2595.95	7.21417	860.504	11.7054	1814.23	22.3154	4784.49	24.4091	3545.46	6.85507	1489.51	8.18662	1279.84	11.9913	1968.25	16.4537	2846.8	Y	-	-	-	Y	1	1.24728	3.67012e-22	2.06007e-18	-3.11984e-06	0.443656	0.99999	-9.45902e-07	0.714266	0.999989	0.167971	0.0361766	0.584863	N	Y
ENST00000334527.12	ENSG00000166579	2352	NDEL1	HGNC:17620	20	11.8776	806.22	8.59519	1187	6.2111	808.098	14.0719	1311.15	11.6323	832.234	14.667	1374.86	19.5483	2488.98	19.204	1663.04	7.56431	966.376	8.58749	782.812	12.9701	1270.82	16.3735	1702.97	Y	-	-	-	Y	1	1.03186	7.89373e-07	9.6774e-05	-3.91015e-06	0.883149	0.99999	3.63665e-06	0.288462	0.999989	0.523028	0.00107581	0.0601878	N	N
ENST00000335647.9	ENSG00000186625	1684	KATNA1	HGNC:6216	11	2.20938	101.41	NA	NA	1.23161	106.673	1.34077	82.452	NA	NA	NA	NA	NA	NA	NA	NA	NA	NA	NA	NA	NA	NA	NA	NA	-	-	Y	-	Y	1	-0.0159209	0.544473	0.999985	-3.32592e-07	0.466159	0.99999	-9.49597	1.89135e-08	1.39518e-05	-0.0665042	7.75911e-07	0.00019115	N	N
ENST00000335661.6	ENSG00000140379	809	BCL2A1	HGNC:991	19	3.58899	67.094	2.95988	111.906	1.13827	40.508	3.95005	100.261	3.4512	67.53	3.78404	98.347	7.14555	246.756	8.04701	193.092	1.66651	59.287	1.92805	47.741	3.84545	102.731	6.01277	173.504	Y	-	-	-	Y	1	1.08793	0.00157197	0.049344	3.10453e-08	0.923256	0.99999	1.35701e-06	0.459212	0.999989	0.0269773	0.383519	0.999994	N	N
ENST00000336926.11	ENSG00000127946	8009	HIP1	HGNC:4913	20	4.088	1022.57	2.71594	1388.24	2.09424	1009.6	4.39844	1515.46	3.2503	861.279	5.36195	1852.3	7.49369	3524.99	6.86074	2186.8	1.96373	932.327	2.54409	863.464	3.38081	1226.9	4.79289	1835.51	Y	-	-	-	Y	1	1.2755	1.90649e-08	3.96344e-06	-1.50833e-06	0.488586	0.99999	2.27166e-06	0.599341	0.999989	0.174123	0.0641327	0.772891	N	N
ENST00000338415.8	ENSG00000115828	1683	QPCT	HGNC:9753	20	9.64674	433.034	10.942	967.357	8.97954	772.262	20.1429	1187.34	11.1164	522.177	17.0602	1054.52	36.2146	2941.8	35.7481	2032.33	11.3148	933.908	12.8957	724.347	13.5206	837.106	26.1445	1723.7	Y	-	-	-	Y	1	1.54438	5.59603e-17	1.15174e-13	3.80403e-07	0.948388	0.99999	7.31124e-07	0.821958	0.999989	0.133845	0.0184824	0.394783	N	N
ENST00000338971.10	ENSG00000261052	1355	SULT1A3	HGNC:11455	19	6.36732	237.363	4.46658	356.83	2.58632	191.198	3.07078	161.696	8.01335	318.108	9.03279	469.672	3.39293	244.046	4.8337	236.73	6.64514	489.238	5.23987	280.553	9.18824	511.51	6.84222	399.003	-	-	-	Y	Y	1	0.0291238	0.718449	0.999985	1.14323e-06	0.482568	0.99999	9.441e-06	0.0123987	0.571631	1.06057	0.000500671	0.0337808	N	Y
ENST00000339430.9	ENSG00000189067	2356	LITAF	HGNC:16841	15	NA	NA	NA	NA	NA	NA	2.764	258.684	1.0322	74.927	3.39793	322.066	2.73599	354.866	4.0871	362.21	NA	NA	1.24587	115.497	NA	NA	2.38872	249.942	Y	-	-	-	Y	1	1.05882	0.000671918	0.0252815	-1.01823e-06	0.488188	0.99999	6.93734e-07	0.368271	0.999989	0.018663	0.28648	0.999994	N	N
ENST00000339569.9	ENSG00000188895	3424	MSL1	HGNC:27905	17	13.1634	1333.19	10.0534	2028.09	8.38235	1614.6	16.5252	2221.16	11.6786	1239.2	19.1023	2658.59	20.1628	3789.42	24.8886	3219.98	8.74204	1626.52	10.5467	1375.61	12.6085	1779.3	19.7746	3001.13	Y	-	-	-	Y	1	1.03081	2.29167e-08	4.64336e-06	-1.16997e-06	0.704474	0.99999	1.31875e-06	0.690495	0.999989	0.30426	0.0182436	0.392259	N	N
ENST00000340149.6	ENSG00000033327	6052	GAB2	HGNC:14458	3	1.83199	348.576	NA	NA	1.671	625.822	NA	NA	NA	NA	NA	NA	1.11723	407.631	NA	NA	NA	NA	NA	NA	NA	NA	NA	NA	-	-	-	Y	Y	1	0.00913351	1.43409e-06	0.000153245	1.53507e-07	0.0788437	0.99999	-3.70302e-06	0.00732425	0.405135	-11.3275	6.70317e-12	1.53908e-08	N	N
ENST00000342063.5	ENSG00000188305	2564	PEAK3	HGNC:24793	20	2.35493	158.591	2.03986	288.198	1.66785	223.619	4.24493	423.091	2.10116	150.502	2.61397	244.56	5.82195	752.174	5.09217	448.096	2.18703	303.397	2.06202	201.782	2.37029	246.306	4.52018	494.336	Y	-	-	-	Y	1	1.06639	3.27462e-05	0.00211494	-1.48689e-06	0.648268	0.99999	-2.20356e-07	0.690229	0.999989	0.0888071	0.0636671	0.770191	N	N
ENST00000342348.9	ENSG00000008130	1722	NADK	HGNC:29831	20	1.98442	98.121	1.73796	185.299	1.20535	118.891	3.84618	265.143	3.87115	203.865	4.86307	332.393	5.94984	572.438	5.03041	328.659	2.07495	202.614	2.20137	155.808	3.0993	225.654	5.12412	394.272	Y	-	-	-	Y	1	1.2376	2.90986e-05	0.00191951	1.18459e-06	0.61323	0.99999	7.00714e-06	0.00586265	0.350977	0.765491	0.00448127	0.159968	N	N
ENST00000342454.12	ENSG00000092036	1474	HAUS4	HGNC:20163	2	NA	NA	NA	NA	NA	NA	NA	NA	NA	NA	NA	NA	1.89131	139.956	2.08936	105.155	NA	NA	NA	NA	NA	NA	NA	NA	Y	-	-	-	Y	1	10.0234	1.3966e-09	4.186e-07	NA	NA	NA	NA	NA	NA	NA	NA	NA	N	N
ENST00000342795.9	ENSG00000003402	1613	CFLAR	HGNC:1876	20	2.4389	107.863	1.72782	153.74	1.92179	161.038	3.86506	234.711	2.43878	113.327	3.36356	205.983	4.73507	387.539	5.67718	317.031	1.48254	123.118	2.32392	136.779	2.84695	181.979	3.58596	244.398	Y	-	-	-	Y	1	1.17479	7.60508e-06	0.00061704	5.58545e-07	0.719514	0.99999	-5.33166e-08	0.956126	0.999989	0.0308102	0.377941	0.999994	N	N
ENST00000343742.6	ENSG00000188906	4740	LRRK2	HGNC:18618	12	NA	NA	NA	NA	NA	NA	1.41621	243.579	NA	NA	NA	NA	1.73272	427.734	1.78533	309.321	NA	NA	NA	NA	NA	NA	1.29747	250.501	Y	-	-	-	Y	1	1.05795	5.35686e-05	0.00317727	-1.53504e-07	0.573219	0.99999	-6.45085e-07	0.700749	0.999989	0.0364454	0.209606	0.999994	N	Y
ENST00000344373.8	ENSG00000131355	2267	ADGRE3	HGNC:23647	7	1.16032	76.035	NA	NA	NA	NA	1.14622	102.964	NA	NA	NA	NA	2.88131	353.66	2.17302	182.145	NA	NA	NA	NA	NA	NA	1.56658	157.182	Y	-	-	-	Y	1	2.06478	8.58595e-05	0.00471647	9.51973e-07	0.474382	0.99999	-1.55849e-08	0.540586	0.999989	0.0321556	0.227	0.999994	N	N
ENST00000345514.2	ENSG00000127152	7603	BCL11B	HGNC:13222	15	3.77677	824.996	1.11522	490.813	NA	NA	2.73713	808.315	3.07626	708.435	2.75637	825.667	NA	NA	NA	NA	NA	NA	NA	NA	2.19563	677.717	1.23857	406.416	Y	-	-	-	Y	1	-1.41174	3.6765e-07	5.3162e-05	-3.25196e-06	0.226393	0.99999	9.3213e-06	0.600345	0.999989	-0.072822	0.0880759	0.878631	N	N
ENST00000345714.8	ENSG00000104205	4055	SGK3	HGNC:10812	6	3.39183	381.627	NA	NA	NA	NA	NA	NA	3.15792	371.322	2.93429	450.826	NA	NA	1.70426	247.216	NA	NA	NA	NA	1.32827	198.436	2.39759	383.581	-	Y	-	-	Y	1	0.0195268	1.74782e-11	8.70304e-09	10.6923	1.0956e-10	1.39577e-07	1.29899e-07	0.747603	0.999989	-0.000391916	0.899792	0.999994	N	Y
ENST00000346248.7	ENSG00000182022	4810	CHST15	HGNC:18137	20	1.86581	274.227	4.18072	1251.74	3.37951	954.285	9.61327	1934.65	5.51154	856.778	10.9492	2222.69	16.6289	4589.06	14.7541	2767.74	6.86921	1907.1	6.02813	1192.32	7.88872	1671.31	15.65	3509.67	Y	-	-	-	Y	1	1.56373	1.86065e-13	1.66499e-10	2.81898e-06	0.270344	0.99999	1.91513e-06	0.163824	0.999989	0.0824915	0.00684559	0.20957	N	N
ENST00000348343.11	ENSG00000102010	2543	BMX	HGNC:1079	2	NA	NA	NA	NA	NA	NA	NA	NA	NA	NA	NA	NA	2.00773	269.751	1.31386	121.392	NA	NA	NA	NA	NA	NA	NA	NA	Y	-	-	-	Y	1	2.00185	3.95555e-05	0.00246698	-5.78058e-07	0.617559	0.99999	-1.27429e-07	0.760826	0.999989	0.00425779	0.635363	0.999994	N	Y
ENST00000353065.7	ENSG00000163421	1549	PROK2	HGNC:18455	18	3.80058	146.649	3.90427	298.655	3.21417	244.052	17.7276	885.798	3.06401	123.392	4.32565	227.911	20.5735	1448.51	19.7231	981.783	3.65281	261.481	4.27686	205.843	6.09328	318.844	7.47748	418.536	Y	-	-	-	Y	1	1.12747	0.00153952	0.0486219	-2.83623e-06	0.0967745	0.99999	-1.63713e-06	0.463618	0.999989	0.0721877	0.0823478	0.855383	N	N
ENST00000354200.5	ENSG00000125875	4446	TBC1D20	HGNC:16133	9	3.32065	445.448	NA	NA	NA	NA	NA	NA	2.12389	301.498	3.00884	558.191	1.67392	419.174	1.87083	317.928	2.17292	550.502	1.355	244.102	1.08432	210.84	3.18103	651.745	Y	-	-	-	Y	1	1.28269	0.000212178	0.00995497	1.05703e-06	0.133858	0.99999	8.88718e-08	0.804675	0.999989	0.00280101	0.658477	0.999994	N	N
ENST00000354289.9	ENSG00000105835	1495	NAMPT	HGNC:30092	18	NA	NA	2.72136	220.387	1.28615	99.152	4.97332	267.82	NA	NA	2.02366	111.767	8.59823	642.17	7.45696	385.655	2.04802	156.531	2.41078	127.443	2.82984	159.819	5.42573	328.334	Y	-	-	-	Y	1	1.2973	6.54646e-06	0.00054475	-1.08729e-06	0.587701	0.99999	-3.11279e-07	0.777778	0.999989	0.0528577	0.0394966	0.613788	N	N
ENST00000355082.10	ENSG00000084623	858	EIF3I	HGNC:3272	16	9.07393	186.219	2.16308	92.272	NA	NA	5.76426	167.303	8.28368	180.688	3.08367	88.386	NA	NA	NA	NA	NA	NA	2.83134	81.525	6.6356	203.556	4.88567	157.894	Y	-	-	-	Y	1	-8.98058	1.14115e-07	1.89406e-05	2.83654e-07	0.588875	0.99999	3.42055e-08	0.790018	0.999989	-0.00077224	0.886241	0.999994	N	N
ENST00000355238.11	ENSG00000135316	6443	SYNCRIP	HGNC:16918	17	5.28333	1013.18	1.54544	582.887	1.86128	693.669	3.26084	785.136	3.62314	729.968	3.1708	829.565	NA	NA	NA	NA	NA	NA	1.01309	236.454	2.42782	613.226	1.93458	525.003	Y	-	-	-	Y	1	-1.06753	0.000245752	0.0112232	-8.20767e-06	0.0477085	0.99999	-3.72341e-06	0.33103	0.999989	-0.0751518	0.0131577	0.318928	N	N
ENST00000355622.8	ENSG00000136869	12677	TLR4	HGNC:11850	20	3.25069	1272.05	2.76072	2139.48	2.45078	1836.96	5.30915	2693.07	3.48001	1435.19	6.2542	3351.35	7.42034	5356.27	6.13598	3078.09	3.25169	2330.18	3.58562	1768.12	4.00222	2129.7	6.48539	3701.75	Y	-	-	-	Y	1	1.04743	1.42582e-06	0.000153245	-2.2744e-06	0.977807	0.99999	2.43261e-06	0.392663	0.999989	0.717824	0.00212514	0.0962788	N	Y
ENST00000356239.8	ENSG00000127914	12476	AKAP9	HGNC:379	5	1.54396	594.429	NA	NA	NA	NA	NA	NA	NA	NA	NA	NA	NA	NA	NA	NA	NA	NA	NA	NA	1.26061	654.436	1.1313	631.715	-	Y	-	-	Y	1	NA	NA	NA	12.0722	1.13418e-14	1.29188e-10	-1.22028e-07	4.63693e-07	0.000177134	-0.00279752	1.06776e-06	0.000245161	N	N
ENST00000356864.4	ENSG00000173535	1395	TNFRSF10C	HGNC:11906	20	34.9341	1342.66	41.5322	3415.73	32.2224	2449.8	108.315	5804.47	29.2151	1193.33	60.7307	3233.03	145.397	10764.4	146.265	7378.7	38.4962	2918.67	52.2867	2855.39	62.482	3536.77	105.946	6350.91	Y	-	-	-	Y	1	1.36439	2.59221e-12	1.68477e-09	-1.20555e-05	0.7157	0.99999	-3.55321e-07	0.865468	0.999989	0.6497	0.00574903	0.187483	N	N
ENST00000356956.6	ENSG00000197081	14061	IGF2R	HGNC:5467	20	10.7611	4719.6	8.21222	7268.15	5.27245	4424.26	12.8754	7721.2	10.492	4863.6	14.7544	8923.3	21.8738	17932.9	21.2071	11798.6	6.48589	5345.16	9.43417	5522.67	10.0099	6313.95	16.6423	11111.2	Y	-	-	-	Y	1	1.30004	2.41055e-10	8.75511e-08	2.49306e-05	0.8044	0.99999	1.10225e-05	0.0514794	0.999989	0.737572	2.41981e-06	0.000473123	N	N
ENST00000356990.9	ENSG00000116514	2598	RNF19B	HGNC:26886	20	1.79507	122.601	2.27887	313.359	1.85257	242.026	4.53578	435.141	2.70795	195.484	5.06582	478.753	5.52048	700.817	6.95104	601.625	1.49344	199.238	2.35587	219.404	2.70294	272.164	4.12095	440.914	Y	-	-	-	Y	1	1.17538	3.58464e-08	6.85232e-06	-1.52726e-06	0.350921	0.99999	1.18705e-06	0.363123	0.999989	0.0366552	0.256776	0.999994	N	N
ENST00000357260.6	ENSG00000197852	5951	INKA2	HGNC:28045	20	8.24052	1532.91	6.89072	2670.58	5.12531	1862.46	15.034	3872.24	7.11062	1403.08	15.1431	3891.5	16.4517	5840.44	19.8564	4772.45	6.63624	2363.45	8.60848	2215.62	10.241	2780.89	15.7699	4510.35	Y	-	-	-	Y	1	1.10537	2.43306e-18	6.25945e-15	-6.28751e-06	0.754209	0.99999	2.33294e-06	0.38037	0.999989	0.821319	6.9123e-05	0.00732053	N	N
ENST00000357266.9	ENSG00000096060	3750	FKBP5	HGNC:3721	20	11.1163	1223.26	8.20325	1781.65	5.25102	1098.11	10.0081	1457.82	25.1456	2900.2	15.4174	2331.06	13.7525	2773.76	7.16967	997.688	18.4754	3718.55	9.1081	1274.55	16.6269	2543.5	21.9147	3581.74	-	-	-	Y	Y	1	0.107471	0.306057	0.999985	5.29614e-05	0.1004	0.99999	0.667735	0.00323594	0.22922	1.34664	0.000301416	0.0226785	N	N
ENST00000357396.8	ENSG00000170956	1167	CEACAM3	HGNC:1815	15	7.66952	237.178	6.0487	399.083	5.05571	308.845	13.7193	597.276	7.07731	232.845	11.2594	485.213	15.2499	905.382	16.5206	668.501	6.79103	415.492	7.09868	313.389	7.81565	359.62	13.8356	669.999	Y	-	-	-	Y	1	1.02612	2.81144e-07	4.2756e-05	-1.11529e-06	0.643591	0.99999	1.0367e-06	0.750547	0.999989	0.212367	0.0155118	0.352004	N	N
ENST00000357428.5	ENSG00000077254	4155	USP33	HGNC:20059	5	NA	NA	NA	NA	1.20831	287.629	NA	NA	4.26149	555.998	1.92071	326.352	1.04885	239.832	1.45721	232.419	NA	NA	NA	NA	NA	NA	NA	NA	Y	-	-	-	Y	1	11.1061	4.2969e-12	2.70722e-09	NA	NA	NA	1.74116e-07	0.66293	0.999989	-0.00544744	0.0108304	0.282644	N	N
ENST00000357727.7	ENSG00000146592	8539	CREB5	HGNC:16844	20	5.45863	1387.43	4.56098	2311.41	3.99091	1974.27	10.6153	3482.89	4.94077	1319.01	8.08371	2812.32	12.5679	5887.09	13.4439	4404.02	5.0937	2371.5	5.53383	1768.15	7.8927	2718.99	10.6141	3905.43	Y	-	-	-	Y	1	1.1687	8.91673e-15	1.10111e-11	-5.57844e-07	0.880104	0.99999	-1.22068e-05	0.920073	0.999989	0.62329	0.00345176	0.134786	N	N
ENST00000358207.9	ENSG00000138375	3056	SMARCAL1	HGNC:11102	11	1.3245	120.476	NA	NA	NA	NA	NA	NA	NA	NA	NA	NA	NA	NA	NA	NA	NA	NA	NA	NA	1.35611	180.301	1.26453	177.314	-	Y	-	-	Y	1	NA	NA	NA	9.85438	1.55274e-09	1.38766e-06	-4.72769e-06	2.04329e-09	2.30056e-06	-0.0326243	0.247446	0.999994	N	N
ENST00000358395.11	ENSG00000101236	7328	RNF24	HGNC:13779	12	8.14874	1842.03	6.54523	2980.26	5.46854	2361.26	16.0024	4932.62	5.76517	1375.01	11.721	3654.91	20.2697	8540.75	21.6209	6193.41	6.13461	2593.73	7.65404	2299	9.6217	3119.97	14.4951	4978.97	Y	-	-	-	Y	1	1.29322	3.78584e-15	5.08159e-12	-2.6235e-06	0.466997	0.99999	-3.37734e-07	0.895855	0.999989	0.532305	0.00397502	0.14891	N	N
ENST00000358550.6	ENSG00000197555	6539	SIPA1L1	HGNC:20284	18	1.08137	217.834	1.09397	444.371	NA	NA	1.12543	310.775	1.11323	236.631	2.02988	564.798	1.9403	728.941	2.3262	592.997	NA	NA	1.39695	375.675	1.08539	315.45	2.34079	719.61	-	-	-	Y	Y	1	0.710027	0.00901629	0.181899	-8.20256e-07	0.870055	0.99999	5.63706e-06	0.140887	0.999989	1.01223	0.000451161	0.0311638	N	N
ENST00000358577.7	ENSG00000135596	3142	MICAL1	HGNC:20619	15	NA	NA	NA	NA	NA	NA	3.0604	414.335	NA	NA	1.4895	199.633	1.81337	348.913	2.38767	311.599	1.62432	313.954	1.77926	251.449	2.5303	361.844	3.86568	584.022	-	-	-	Y	Y	1	0.160394	0.165773	0.950368	7.28567e-06	0.305385	0.99999	2.10882e-06	0.239832	0.999989	2.32506	4.11398e-12	1.07339e-08	N	N
ENST00000359205.9	ENSG00000163374	2690	YY1AP1	HGNC:30935	14	2.44576	191.384	1.26684	199.188	1.6078	238.907	NA	NA	NA	NA	NA	NA	1.11033	161.175	NA	NA	NA	NA	1.13562	118.915	1.07027	121.978	NA	NA	-	-	Y	-	Y	1	-0.00518684	0.835826	0.999985	-5.07238e-07	0.576419	0.99999	-1.89781	7.05343e-06	0.00157176	-0.0327514	0.310499	0.999994	N	N
ENST00000359373.9	ENSG00000186635	5767	ARAP1	HGNC:16925	5	NA	NA	NA	NA	NA	NA	NA	NA	NA	NA	NA	NA	1.78418	635.363	1.29488	311.885	NA	NA	NA	NA	NA	NA	1.39464	391.25	Y	-	-	-	Y	1	1.79113	1.95788e-06	0.000197206	8.4003e-07	0.550211	0.99999	-7.51997e-07	0.46317	0.999989	1.06396	0.00148127	0.0756461	N	N
ENST00000359520.12	ENSG00000196663	8704	TECPR2	HGNC:19957	20	3.09946	856.192	2.27432	1324.03	2.01675	1096.55	5.16788	1968.53	2.78678	817.545	3.91835	1490.94	5.37803	2859.88	6.21125	2238.82	2.2181	1181.92	2.50208	963.324	3.58627	1439.75	4.84727	2056.77	Y	-	-	-	Y	1	1.01631	7.35211e-12	4.16467e-09	2.05991e-07	0.566558	0.99999	4.35437e-08	0.992547	0.999989	0.267179	0.0216415	0.432386	N	N
ENST00000359560.7	ENSG00000133961	3309	NUMB	HGNC:8060	5	2.29793	225.572	NA	NA	NA	NA	NA	NA	1.19627	123.798	NA	NA	2.64627	485.706	2.50273	315.517	NA	NA	NA	NA	NA	NA	2.44229	360.423	Y	-	-	-	Y	1	12.0041	2.98585e-14	3.23435e-11	3.37264e-07	3.01343e-11	4.81914e-08	-2.65738e-08	0.949295	0.999989	-0.000389134	0.934587	0.999994	N	N
ENST00000359984.12	ENSG00000188603	1876	CLN3	HGNC:2074	10	NA	NA	NA	NA	NA	NA	NA	NA	NA	NA	NA	NA	NA	NA	NA	NA	1.23419	133.941	1.64321	130.009	NA	NA	NA	NA	-	-	-	Y	Y	1	0.0016023	0.936679	0.999985	-1.39045e-07	0.162142	NA	NA	NA	NA	10.2282	4.23686e-10	3.15844e-07	N	N
ENST00000360345.8	ENSG00000198178	882	CLEC4C	HGNC:13258	7	NA	NA	NA	NA	NA	NA	NA	NA	NA	NA	NA	NA	1.27987	48.424	1.80229	47.304	NA	NA	NA	NA	NA	NA	1.50928	47.853	Y	-	-	-	Y	1	3.59649	0.00130161	0.0426574	7.9833e-07	0.0866083	0.99999	-1.29207e-07	0.74269	NA	-0.00420507	0.23613	NA	N	N
ENST00000360490.7	ENSG00000196549	5656	MME	HGNC:7154	10	NA	NA	1.10501	365.239	1.00585	322.319	3.12954	678.516	1.0682	187.688	2.42086	554.874	7.56661	2324.19	4.29092	918.757	NA	NA	1.86033	390.936	1.13844	259.001	1.65532	404.27	Y	-	-	-	Y	1	1.77593	8.22145e-06	0.000653515	-5.66147e-06	0.026671	0.99999	8.70467e-08	0.806282	0.999989	0.00264586	0.672587	0.999994	N	Y
ENST00000360594.9	ENSG00000165929	3751	TC2N	HGNC:19859	20	9.84468	995.358	2.85667	567.843	4.98885	996.117	7.78311	977.073	6.85827	723.129	9.39553	1294.45	1.39309	255.115	1.96375	257.231	3.24932	590.882	2.49881	302.325	7.15125	941.192	7.92106	1117.79	Y	-	-	-	Y	1	-1.02981	0.000182128	0.00873081	2.05885e-06	0.424989	0.99999	-5.59302e-06	0.404319	0.999989	-0.092382	0.123291	0.978977	N	N
ENST00000361144.9	ENSG00000189337	3838	KAZN	HGNC:29173	2	NA	NA	NA	NA	NA	NA	NA	NA	NA	NA	NA	NA	1.58038	325.186	1.34383	188.823	NA	NA	NA	NA	NA	NA	NA	NA	Y	-	-	-	Y	1	2.07669	2.05614e-06	0.000203779	1.96794e-07	0.898774	0.99999	-2.12997e-07	0.0559153	0.999989	0.00202068	0.753014	0.999994	N	N
ENST00000361293.10	ENSG00000131778	2505	CHD1L	HGNC:1916	9	NA	NA	NA	NA	NA	NA	NA	NA	NA	NA	NA	NA	1.40237	186.058	NA	NA	NA	NA	NA	NA	1.65765	171.175	1.49552	164.609	-	Y	-	-	Y	1	0.0175867	0.00854421	0.174748	9.7259	2.93289e-09	2.40565e-06	NA	NA	NA	0.004394	0.0383613	0.603625	N	N
ENST00000367051.6	ENSG00000203710	6948	CR1	HGNC:2334	2	NA	NA	NA	NA	NA	NA	NA	NA	NA	NA	NA	NA	2.35566	927.073	1.21796	326.532	NA	NA	NA	NA	NA	NA	NA	NA	Y	-	-	-	Y	1	1.62523	0.000215346	0.0100426	-2.05458e-07	0.442648	0.99999	-2.21803e-07	0.0355899	0.999989	-0.00373304	0.0734852	0.821606	N	N
ENST00000367353.2	ENSG00000162702	4864	ZNF281	HGNC:13075	10	2.2527	325.682	1.09088	314.996	NA	NA	1.63612	309.14	2.34102	356.418	2.40642	477.084	3.35941	897.902	2.54609	473.778	1.23589	330.96	1.03453	190.595	NA	NA	1.90143	403.751	Y	-	-	-	Y	1	1.23143	0.000160477	0.00787011	-1.29123e-06	0.464641	0.99999	3.13778e-06	0.158843	0.999989	0.0540931	0.155154	0.999994	N	N
ENST00000367511.4	ENSG00000135842	6884	NIBAN1	HGNC:16784	20	15.7436	3339.96	16.3998	6982.01	12.3339	5003.89	28.7155	8163.41	12.1863	2732.43	19.1586	5598.04	37.7597	14894.2	40.9724	11081.1	14.9887	5927.36	16.9697	4706.12	19.6194	5862.86	29.6663	9429.22	Y	-	-	-	Y	1	1.1237	3.44841e-14	3.58725e-11	-5.21359e-06	0.353977	0.99999	-3.51076e-06	0.411665	0.999989	0.608509	0.00416057	0.152699	N	N
ENST00000367554.7	ENSG00000135838	3027	NPL	HGNC:16781	18	1.40108	119.688	1.30045	222.08	NA	NA	1.83772	207.448	1.71301	153.743	2.56611	301.36	3.51459	553.419	2.78941	305.269	1.28661	203.577	NA	NA	1.93125	228.886	2.13108	268.477	Y	-	-	-	Y	1	1.01817	0.00156692	0.0492439	-2.13031e-07	0.850387	0.99999	2.50857e-06	0.248044	0.999989	0.0423356	0.220094	0.999994	N	N
ENST00000367927.9	ENSG00000093134	1717	VNN3	HGNC:16431	18	4.14797	195.474	3.40542	317.904	2.89415	255.575	7.87571	507.288	4.41117	218.137	4.93943	322.352	12.2566	1058.47	8.48362	500.204	3.64869	319.763	3.94948	243.618	4.9985	338.599	7.31018	527.99	Y	-	-	-	Y	1	1.09463	0.000413521	0.017033	-1.56556e-06	0.584019	0.99999	1.25815e-07	0.979185	0.999989	0.12023	0.0355272	0.580335	N	N
ENST00000367972.8	ENSG00000143226	1399	FCGR2A	HGNC:3616	20	3.99474	150.97	13.3476	1034.61	5.08855	370.348	20.4517	1069.3	5.20605	208.859	12.6553	666.128	30.9747	2194.46	39.9715	1937.1	7.97137	581.068	14.5194	748.381	15.1345	834.095	26.1915	1522.86	Y	-	-	-	Y	1	1.30133	1.4779e-08	3.1466e-06	-1.30856e-06	0.731147	0.99999	1.54913e-06	0.591621	0.999989	1.26932	0.00256408	0.109918	N	N
ENST00000368087.8	ENSG00000118520	1447	ARG1	HGNC:663	15	NA	NA	1.64235	121.357	1.03839	74.289	2.55603	126.91	NA	NA	NA	NA	6.71504	457.066	4.36655	206.703	1.89477	130.462	1.85779	88.02	1.99081	103.887	2.26739	126.366	Y	-	-	-	Y	1	1.43391	0.000402031	0.0167046	-3.14481e-06	0.390918	0.99999	-9.71786e-07	0.17182	0.999989	0.0292953	0.0862031	0.872811	N	Y
ENST00000368141.5	ENSG00000163563	1716	MNDA	HGNC:7183	20	168.046	7709.94	165.578	15048.3	137.681	12156.9	311.02	18489.3	160.969	7781.06	240.233	15138.7	414.787	34806	373.416	21945.6	177.721	15061	210.439	12135.8	225.433	14066.5	367.638	24608.9	Y	-	-	-	Y	1	1.04958	3.94006e-09	1.01792e-06	-6.59387e-07	0.843158	0.99999	9.08725e-06	0.851448	0.999989	0.804836	0.00111879	0.0615658	N	N
ENST00000368171.5	ENSG00000158473	3607	CD1D	HGNC:1637	16	1.90793	205.695	NA	NA	NA	NA	1.83068	268.251	2.17066	247.015	3.86037	573.786	1.40536	284.412	NA	NA	2.40859	487.722	NA	NA	5.35753	825.008	4.05283	663.52	-	Y	-	-	Y	1	0.0151161	0.876685	0.999985	1.23063	4.20273e-06	0.000986851	7.18601e-06	0.024151	0.910121	0.0302041	0.180011	0.999994	N	N
ENST00000368295.8	ENSG00000093144	1966	ECHDC1	HGNC:21489	11	NA	NA	NA	NA	NA	NA	NA	NA	NA	NA	1.56414	114.086	NA	NA	1.0832	74.272	NA	NA	NA	NA	1.39523	98.306	2.77856	210.747	-	Y	-	-	Y	1	8.85059	4.46171e-07	6.24046e-05	9.52626	3.4453e-08	1.98735e-05	-5.44503e-07	0.845429	0.999989	-0.00278204	0.172569	0.999994	N	N
ENST00000368733.4	ENSG00000143546	408	S100A8	HGNC:10498	20	1294.31	7887.77	1417.91	18432.7	1488.45	17675.1	2496.25	22114.7	1598.39	10312.6	1957.56	17118	4000.9	44765.4	3609.09	28554.1	1997.29	23703.3	1819.38	16078.7	1889.34	17623	3261.81	31770.4	Y	-	-	-	Y	1	1.27067	2.60129e-11	1.22606e-08	-5.61596e-05	0.989219	0.99999	-9.45018e-07	0.671466	0.999989	0.126466	0.0179928	0.389737	N	Y
ENST00000368737.5	ENSG00000163221	485	S100A12	HGNC:10489	20	63.9203	531.558	120.408	2018.93	90.8174	1411.7	139.881	1641.92	94.2938	815.497	110.845	1304.89	386.494	5769.99	318.417	3334.85	118.407	1916.28	117.606	1320.78	124.93	1548.98	201.657	2694.05	Y	-	-	-	Y	1	1.54407	3.01902e-06	0.000285025	-1.01109e-06	0.68608	0.99999	-5.70328e-07	0.746219	0.999989	0.0758789	0.0417184	0.631455	N	Y
ENST00000368738.4	ENSG00000163220	573	S100A9	HGNC:10499	20	1905.22	21404.3	1951.2	45969.8	2095.11	45580.9	3971.55	63377.8	2400.59	28485.7	3063.71	48451.4	5082.37	106310	4466.28	64527.4	2772.81	62369.5	2885.39	45553.4	3045.96	51407.8	5139.22	92160.6	Y	-	-	-	Y	1	1.03434	9.0159e-09	2.01695e-06	-3.53426e-05	0.718543	0.99999	-4.53054e-07	0.848115	0.999989	0.20665	0.0081342	0.234511	Y	Y
ENST00000368843.8	ENSG00000143376	7250	SNX27	HGNC:20073	19	1.15059	251.17	1.12136	484.704	NA	NA	1.04404	308.096	1.64308	377.177	1.58308	475.693	1.47353	593.429	1.47288	405.623	1.27222	514.123	1.03736	294.002	1.69292	524.134	2.14758	708.05	-	-	-	Y	Y	1	0.139968	0.196378	0.996562	1.067e-06	0.600313	0.99999	1.01786e-05	0.00846836	0.44329	1.24363	8.11162e-05	0.00825558	N	N
ENST00000369258.8	ENSG00000131778	2967	CHD1L	HGNC:1916	10	2.82235	244.3	1.0827	185.582	1.47992	240.467	1.64596	193.931	1.99656	180.898	NA	NA	NA	NA	NA	NA	1.44929	230.085	NA	NA	3.12642	387.175	2.12767	280.914	Y	-	-	-	Y	1	-9.8395	2.42128e-09	6.70401e-07	2.60924e-06	0.235059	0.99999	-3.53995e-07	0.511239	0.999989	-0.0029518	0.7559	0.999994	N	N
ENST00000369857.9	ENSG00000076685	3449	NT5C2	HGNC:8022	20	2.08725	213.257	1.30598	265.362	1.51131	291.617	1.85166	254.807	1.95511	210.221	3.63551	512.431	4.65114	878.534	4.03495	521.517	3.42637	649.466	1.69602	225.491	2.22985	322.392	2.85827	441.573	Y	-	-	-	Y	1	1.62742	8.58477e-07	0.000102131	2.90668e-06	0.549458	0.99999	8.88057e-07	0.675451	0.999989	0.0739953	0.0319264	0.543839	N	Y
ENST00000369939.8	ENSG00000116299	6880	ELAPOR1	HGNC:29618	9	1.18107	249.91	1.38483	588.535	NA	NA	1.73814	502.137	1.0407	232.617	1.1906	347.829	3.49481	1374.89	3.4053	909.73	NA	NA	NA	NA	1.71038	519.874	2.14608	690.355	Y	-	-	-	Y	1	1.24003	5.08006e-05	0.00304061	-2.8066e-07	0.655304	0.99999	1.79448e-06	0.580429	0.999989	-0.0209217	0.679632	0.999994	N	N
ENST00000370570.6	ENSG00000168216	1984	LMBRD1	HGNC:23038	2	NA	NA	NA	NA	NA	NA	NA	NA	NA	NA	NA	NA	NA	NA	NA	NA	2.01288	202.113	2.1067	141.847	NA	NA	NA	NA	-	-	-	Y	Y	1	NA	NA	NA	NA	NA	NA	NA	NA	NA	10.8304	1.88343e-11	2.90401e-08	N	N
ENST00000371001.6	ENSG00000196074	5479	SYCP2	HGNC:11490	8	NA	NA	NA	NA	NA	NA	NA	NA	1.56846	268.054	1.53913	339.334	NA	NA	NA	NA	NA	NA	NA	NA	NA	NA	NA	NA	-	-	Y	-	Y	1	0.00982529	0.733338	0.999985	-2.89066e-07	0.0114798	0.651539	10.894	6.30004e-12	2.19641e-08	10.583	7.30242e-11	7.10452e-08	N	N
ENST00000371019.4	ENSG00000181274	2233	FRAT2	HGNC:16048	20	20.5212	1110.51	19.3625	2134.88	17.875	1887.39	50.7633	4050.81	19.665	1124.4	33.4604	2506.64	67.4914	6818.2	68.79	4774.11	24.4996	2760.63	27.5751	2139.49	36.4167	3032.45	57.6709	5130.13	Y	-	-	-	Y	1	1.35926	7.74711e-12	4.34852e-09	1.79489e-06	0.688042	0.99999	-4.72709e-08	0.981065	0.999989	0.786404	0.00268881	0.113569	N	N
ENST00000371021.5	ENSG00000165879	2645	FRAT1	HGNC:3944	20	11.1566	757.351	7.9509	1123.86	6.71488	905.539	15.1376	1504.94	9.94515	716.442	15.4228	1447.98	21.7275	2808.47	19.4956	1722.62	8.94428	1256.55	9.75466	959.852	12.7233	1321.52	17.4485	1921.14	Y	-	-	-	Y	1	1.14944	2.21046e-08	4.51929e-06	1.94146e-07	0.962153	0.99999	6.1299e-07	0.660691	0.999989	0.675808	0.00077513	0.0467366	N	N
ENST00000371205.5	ENSG00000138185	12493	ENTPD1	HGNC:3363	12	4.17194	1599.48	2.63719	2000.51	2.8259	2068.95	5.90468	2970.75	3.57726	1438.52	5.86242	3079.39	8.00707	5657.04	7.69074	3752.96	3.27356	2286.01	3.88187	1887.26	4.60488	2431.67	5.84515	3303.92	Y	-	-	-	Y	1	1.25592	4.05988e-13	3.29833e-10	-3.18327e-06	0.847029	0.99999	8.92035e-06	0.936423	0.999989	0.535925	0.00421139	0.153973	N	N
ENST00000371207.8	ENSG00000138185	1903	ENTPD1	HGNC:3363	20	3.26871	172.672	1.79525	187.005	2.16304	213.267	3.88622	280.679	2.21874	122.604	4.4308	323.84	5.11446	494.253	5.65782	372.694	2.3497	227.732	2.74449	188.873	2.92139	221.849	4.47312	361.76	Y	-	-	-	Y	1	1.22631	5.01915e-07	6.82605e-05	1.75756e-06	0.923712	0.99999	-3.74303e-07	0.834383	0.999989	0.0824508	0.102925	0.924863	N	N
ENST00000371818.9	ENSG00000119917	2390	IFIT3	HGNC:5411	20	5.48672	378.451	5.2638	728.668	3.62358	476.101	9.11324	850.177	4.10426	296.742	7.2779	691.618	15.7102	2012.54	13.6895	1200.26	4.71008	603.883	5.98452	543.147	7.08521	695.005	12.2732	1288.83	Y	-	-	-	Y	1	1.3035	7.39479e-08	1.29711e-05	-2.73956e-07	0.931545	0.99999	-4.54721e-07	0.853554	0.999989	0.703641	0.00251171	0.108647	N	N
ENST00000372330.3	ENSG00000100985	2336	MMP9	HGNC:7176	19	4.66577	325.062	9.81871	1504.88	7.25093	1021.61	17.1776	1668.05	4.86564	361.714	7.51579	720.869	74.3282	10239.3	38.4195	3591.64	8.60064	1198.79	12.1263	1228.52	7.88696	807.782	24.7419	2685.99	Y	-	-	-	Y	1	2.308	4.56605e-09	1.13223e-06	1.20885e-05	0.841727	0.99999	-0.000294086	0.384605	0.999989	0.0709363	0.0336953	0.562251	N	Y
ENST00000372599.7	ENSG00000136802	4161	LRRC8A	HGNC:19027	6	1.82142	235.624	NA	NA	1.42954	369.139	NA	NA	1.86679	257.284	NA	NA	NA	NA	NA	NA	NA	NA	NA	NA	NA	NA	NA	NA	-	-	-	Y	Y	1	NA	NA	NA	NA	NA	NA	-1.59027e-06	0.308944	0.999989	-10.5246	1.73681e-10	1.44485e-07	N	N
ENST00000372708.5	ENSG00000084070	2473	SMAP2	HGNC:25082	20	31.3791	2237.67	16.6238	2366.99	11.235	1513.23	34.8063	3413.85	43.4679	3266.82	45.4751	4493.52	28.8215	3795.72	30.7265	2748.72	35.2499	4702.99	21.4319	2025.04	30.3895	3136.7	36.3835	3975.73	-	-	-	Y	Y	1	0.568344	5.82238e-06	0.000495858	5.95788e-07	0.890714	0.99999	0.755127	8.75075e-06	0.00190205	1.11975	0.000330184	0.0244869	N	N
ENST00000373106.6	ENSG00000119535	3008	CSF3R	HGNC:2439	20	49.8608	4687.78	61.7009	12970.1	46.239	8867.49	105.079	13699.8	49.5789	4979.48	88.4642	11425.8	188.617	35443.3	191.244	24445.3	55.228	10442.8	68.959	9555.88	71.6537	9876.92	128.729	18874.4	Y	-	-	-	Y	1	1.50933	6.26644e-19	1.84245e-15	-1.06424e-06	0.699842	0.99999	1.57759e-07	0.953949	0.999989	0.635052	0.00542741	0.179395	N	N
ENST00000373418.7	ENSG00000134686	2550	PHC2	HGNC:3183	20	20.0878	1458.13	18.4792	2890.15	11.8809	1733.52	32.4837	3351.63	24.8055	1921.66	33.4548	3367.98	47.2918	6712.03	41.0144	3943.8	20.5577	2988.44	18.8783	1992.77	24.8399	2704.25	41.5289	4729.27	Y	-	-	-	Y	1	1.07755	2.94027e-07	4.43873e-05	-8.99497e-06	0.973033	0.99999	9.44354e-06	0.03138	0.999989	0.973018	1.70462e-05	0.00236918	N	N
ENST00000373825.7	ENSG00000096063	4348	SRPK1	HGNC:11305	20	5.413	707.078	3.21961	835.41	4.04098	1003.88	7.59143	1308.85	4.35315	599.031	5.71127	1026.01	9.19323	2218.88	8.14765	1358.43	3.23883	780.635	2.97449	497.657	4.99267	903.742	5.96603	1156.67	Y	-	-	-	Y	1	1.02109	3.66184e-06	0.000337457	-0.000102259	0.202814	0.99999	-2.7375e-06	0.346281	0.999989	0.0160854	0.735601	0.999994	N	N
ENST00000373917.7	ENSG00000144591	1630	GMPPA	HGNC:22923	14	NA	NA	NA	NA	NA	NA	1.6857	109.598	2.11536	104.648	1.57205	101.097	NA	NA	1.0813	66.216	NA	NA	NA	NA	1.42329	97.785	1.53283	110.715	-	-	Y	-	Y	1	0.0268192	0.670586	0.999985	-1.07611e-06	0.56429	0.99999	8.95849	1.5612e-07	7.53331e-05	0.00303196	0.132205	0.994455	N	N
ENST00000373925.5	ENSG00000130775	1650	THEMIS2	HGNC:16839	19	3.72467	174.485	2.60434	259.453	1.95591	180.59	4.70795	307.28	4.52801	225.383	7.24108	469.903	3.72194	335.571	5.56152	341.02	3.70545	339.433	3.85893	255.725	4.6585	321.033	7.70053	561.072	-	-	-	Y	Y	1	0.378168	0.0361441	0.45401	2.15431e-06	0.379259	0.99999	5.25133e-06	0.0617928	0.999989	1.04702	0.000123662	0.0115232	N	N
ENST00000373930.4	ENSG00000106780	6300	MEGF9	HGNC:3234	20	13.6074	2488.87	11.273	4106.95	7.98109	2819.83	16.5799	4024.9	15.207	2923.32	25.4276	6376.37	29.8164	10102.6	24.9707	5867.4	10.5736	3608.23	12.2014	2870.49	13.6317	3466.08	22.7107	6180.73	Y	-	-	-	Y	1	1.18127	2.91012e-06	0.000275164	-4.26851e-07	0.879262	0.99999	6.74018e-06	0.0551464	0.999989	0.766451	1.74975e-05	0.00240857	N	N
ENST00000374142.9	ENSG00000204160	5045	ZDHHC18	HGNC:20712	20	19.9776	3052.93	13.6834	4493.82	11.4043	3487.42	32.1161	6880.36	16.9345	2756.93	27.695	5841.96	37.1962	11091	38.4929	7779.26	12.7779	3868.21	15.5247	3407.83	21.3018	4813.64	31.5236	7503.34	Y	-	-	-	Y	1	1.1185	2.59754e-13	2.22754e-10	2.31247e-05	0.678121	0.99999	2.15961e-05	0.57675	0.999989	0.527149	0.000575373	0.0374455	N	N
ENST00000374293.5	ENSG00000242616	1201	GNG10	HGNC:4402	20	23.1487	646.875	21.9693	1201.01	20.8957	1170.49	45.7616	1552.37	21.7594	628.057	35.1779	1339.42	52.2357	2568.92	65.9657	2384.94	22.2277	1117.44	26.2885	847.733	29.2284	1041.54	50.8795	1938.93	Y	-	-	-	Y	1	1.15936	1.22618e-14	1.45594e-11	-7.96712e-07	0.769485	0.99999	-6.74996e-07	0.797462	0.999989	0.0998031	0.0524479	0.710362	N	N
ENST00000374389.8	ENSG00000133226	3110	SRRM1	HGNC:16638	11	3.34852	310.534	NA	NA	1.66068	297.512	NA	NA	NA	NA	NA	NA	1.0652	185.487	1.59698	189.806	NA	NA	NA	NA	NA	NA	3.66598	518.255	-	-	-	Y	Y	1	0.027977	0.298271	0.999985	4.59335e-07	0.311521	0.99999	-6.81794e-07	0.100942	0.999989	-10.521	4.32336e-11	4.6919e-08	N	N
ENST00000374736.8	ENSG00000165029	10408	ABCA1	HGNC:29	17	1.29549	407.356	NA	NA	NA	NA	1.5136	633.52	1.13443	375.202	2.84949	1231.07	1.78672	1033.22	2.03522	810.305	NA	NA	1.21347	490.9	1.29116	568.124	1.97689	922.233	Y	-	-	-	Y	1	1.18018	4.90278e-09	1.20126e-06	4.92281e-05	0.435786	0.99999	1.64069e-06	0.396906	0.999989	0.13055	0.049154	0.68616	N	Y
ENST00000374792.6	ENSG00000181409	4938	AATK	HGNC:21	2	NA	NA	NA	NA	NA	NA	NA	NA	NA	NA	NA	NA	1.68299	445.47	1.81327	324.578	NA	NA	NA	NA	NA	NA	NA	NA	Y	-	-	-	Y	1	3.18051	2.72255e-21	1.40084e-17	2.13795e-06	0.0794976	0.99999	1.05978e-06	0.0173304	0.724292	0.00301547	0.55875	0.999994	N	N
ENST00000374829.2	ENSG00000162551	1595	ALPL	HGNC:438	12	4.85553	217.243	2.87805	278.176	3.96539	355.316	6.75336	425.306	3.42739	163.606	5.13859	318.795	6.88489	601.481	9.61224	569.01	4.69157	416.592	3.29227	211.64	4.77666	317.124	6.45707	450.645	Y	-	-	-	Y	1	1.06115	1.86722e-05	0.00131459	-1.16531e-06	0.77581	0.99999	-2.23702e-06	0.314713	0.999989	0.0399183	0.274282	0.999994	N	Y
ENST00000374840.8	ENSG00000162551	2536	ALPL	HGNC:438	19	14.5952	1101.16	23.1699	3744.9	17.8455	2685.05	50.6994	5364.55	12.2523	985.651	26.8235	2803.93	63.0105	9243.47	78.1771	7757.26	23.852	3536	29.1199	3131.23	34.0346	3798.36	51.412	6015.66	Y	-	-	-	Y	1	1.31546	2.36268e-24	3.64703e-20	1.75456e-05	0.649581	0.99999	-9.69647e-07	0.587093	0.999989	0.135615	0.00834212	0.237995	N	Y
ENST00000375071.4	ENSG00000158825	809	CDA	HGNC:1712	20	20.0411	387.143	24.9873	1041.56	26.1451	1007.04	50.8423	1410.57	22.2757	458.951	33.7669	917.791	87.7574	3252.99	76.4714	1940.59	29.5445	1153.96	34.9772	986.678	34.8748	1024.94	64.8562	1988.01	Y	-	-	-	Y	1	1.45642	1.43897e-11	7.52949e-09	2.37749e-07	0.91708	0.99999	-9.64545e-07	0.606013	0.999989	0.0701852	0.059155	0.749046	N	Y
ENST00000375448.4	ENSG00000159339	2267	PADI4	HGNC:18368	20	16.6067	1132.03	11.501	1709.59	13.8646	1899.92	16.2398	1553.35	19.5949	1426.33	30.4886	2880.04	48.7767	6518.46	33.4207	3034.18	18.0286	2444.35	20.6465	2046.1	14.0517	1421.05	26.0823	2772.49	Y	-	-	-	Y	1	1.75385	1.25675e-07	2.05828e-05	2.94442e-07	0.840743	0.99999	1.74399e-06	0.515383	0.999989	0.692688	0.00383703	0.145187	N	Y
ENST00000375482.8	ENSG00000127084	3246	FGD3	HGNC:16027	15	2.89986	287.203	NA	NA	1.20352	238.662	1.54883	213.568	1.37538	145.092	1.52391	208.363	NA	NA	NA	NA	NA	NA	NA	NA	1.89826	276.274	1.86579	285.996	-	-	-	Y	Y	1	-0.397095	0.0292779	0.397453	3.05375e-06	0.20314	0.99999	-8.18261e-06	0.0135332	0.610772	-1.40044	3.20854e-05	0.00399856	N	N
ENST00000375645.8	ENSG00000068650	9086	ATP11A	HGNC:13552	19	1.03729	281.72	1.02668	574.229	NA	NA	1.91247	705.906	1.80234	517.096	1.93443	722.301	1.65529	848.716	1.87014	656.968	1.62588	842.365	1.4917	546.133	1.61211	625.747	2.35523	968.233	-	-	-	Y	Y	1	0.525645	0.00188873	0.0569979	5.44822e-07	0.866763	0.99999	9.52174e-06	0.00975214	0.487433	1.53375	4.65804e-07	0.000131067	N	N
ENST00000375772.7	ENSG00000179222	2701	MAGED1	HGNC:6813	18	2.9342	236.55	1.90347	321.574	2.21791	349.768	3.07811	343.996	1.71696	147.01	4.41367	491.779	NA	NA	NA	NA	1.39194	217.475	1.99695	224.127	3.89898	459.671	3.68472	459.05	Y	-	-	-	Y	1	-2.11446	6.41796e-07	8.25035e-05	2.309e-06	0.530523	0.99999	1.79341e-06	0.73662	0.999989	0.00854938	0.836244	0.999994	N	N
ENST00000376099.5	ENSG00000204482	610	LST1	HGNC:14189	20	17.3016	220.541	17.828	491.122	21.0494	532.442	38.7571	714.282	20.1377	273.232	32.7532	591.458	55.0561	1336.15	46.7261	782.804	22.2332	580.137	24.685	461.38	24.4764	478.184	46.2274	944.264	Y	-	-	-	Y	1	1.15675	2.54532e-06	0.000243656	-8.82473e-08	0.970142	0.99999	1.37991e-07	0.864408	0.999989	0.0530708	0.125781	0.982233	N	N
ENST00000376236.9	ENSG00000077420	2633	APBB1IP	HGNC:17379	20	37.7754	2664.07	24.8642	3542.16	21.8112	2974.17	46.0737	4561.5	33.6544	2508.93	44.1729	4297.85	54.4071	7157.2	59.2663	5356.67	21.1823	2949.53	28.0534	2707.84	40.9478	4242.23	53.11	5873.47	Y	-	-	-	Y	1	1.0191	2.42219e-14	2.67063e-11	6.56612e-06	0.908393	0.99999	2.35994e-06	0.871395	0.999989	0.319681	0.0133349	0.321747	N	N
ENST00000377291.2	ENSG00000113749	2561	HRH2	HGNC:5183	20	1.67653	127.301	1.47308	234.759	1.12999	168.568	2.45427	261.488	1.62306	131.024	2.35855	248.958	3.84556	558.037	4.14295	407.611	1.86347	274.66	1.42322	151.9	2.31538	260.361	2.73236	321.198	Y	-	-	-	Y	1	1.24931	2.17363e-06	0.000213708	-3.79026e-07	0.89546	0.99999	5.34845e-07	0.8193	0.999989	0.0832615	0.0471253	0.671161	N	Y
ENST00000378549.5	ENSG00000136156	805	ITM2B	HGNC:6174	20	81.7399	1470.37	54.7853	2018.36	58.4835	2043.38	187.7	4658.53	63.1907	1204.54	93.1906	2329.68	108.345	3621.22	127.233	2969.54	87.3545	3118.16	104.443	2549.37	129.493	3370.69	212.923	5922.02	-	-	-	Y	Y	1	0.220914	0.130039	0.877978	1.77546e-06	0.501717	0.99999	-5.09335e-06	0.428692	0.999989	1.02408	4.32242e-05	0.00504291	N	N
ENST00000378625.5	ENSG00000008130	3653	NADK	HGNC:29831	20	6.13643	689.561	5.21844	1252.02	4.44531	990.74	11.5036	1789.67	6.91997	827.109	13.0051	2014.27	13.1663	2868.14	14.4521	2134.18	5.52725	1210.67	6.75947	1072.19	9.41691	1544.98	13.0636	2265.22	Y	-	-	-	Y	1	1.10122	3.40406e-14	3.58725e-11	-4.122e-06	0.736395	0.99999	6.95867e-06	0.240305	0.999989	0.642043	0.00367608	0.1403	N	N
ENST00000378784.8	ENSG00000102445	2361	RUBCNL	HGNC:20420	13	2.41432	162.745	NA	NA	1.23319	156.996	NA	NA	NA	NA	2.11334	196.606	2.77708	342.926	2.86391	242.607	1.25782	157.113	NA	NA	NA	NA	1.27388	129.801	Y	-	-	-	Y	1	11.5093	4.1932e-13	3.3624e-10	8.81442	3.23548e-07	0.000119587	1.16228e-07	0.553319	0.999989	-0.00610687	0.806967	0.999994	N	N
ENST00000378798.9	ENSG00000182149	2255	IST1	HGNC:28977	11	3.3451	215.61	NA	NA	1.28079	156.211	NA	NA	3.8664	262.504	4.82719	430.863	1.60122	190.61	2.53578	205.177	NA	NA	1.4966	128.285	1.66965	155.984	2.42934	240.437	Y	-	-	-	Y	1	2.31489	8.03166e-05	0.00445558	3.44381e-06	0.00732966	0.462045	1.09659e-05	0.0306174	0.999989	-0.0133293	0.707281	0.999994	N	N
ENST00000378814.9	ENSG00000137177	6924	KIF13A	HGNC:14566	20	1.57601	333.547	1.05385	442.944	1.11405	445.769	1.78845	511.566	1.75232	390.467	2.62598	766.188	3.22354	1258.38	2.3662	630.07	1.79304	700.899	1.71535	472.764	1.85442	557.553	2.35311	751.511	Y	-	-	-	Y	1	1.15074	0.000123536	0.00635509	2.02395e-06	0.591994	0.99999	1.99343e-06	0.460261	0.999989	0.807209	0.00236426	0.1037	N	N
ENST00000378943.7	ENSG00000198814	3707	GK	HGNC:4289	12	3.23051	321.952	3.35238	657.758	2.08488	409.853	5.51804	694.677	2.59093	267.492	5.72275	777.797	6.55077	1181.39	9.27476	1188.86	2.09456	374.72	2.73238	329.549	3.38473	447.049	5.90173	835.192	Y	-	-	-	Y	1	1.04734	8.39704e-06	0.000665554	-2.05809e-06	0.407525	0.99999	9.80219e-07	0.622995	0.999989	0.111512	0.0747223	0.825721	N	N
ENST00000378945.7	ENSG00000198814	2063	GK	HGNC:4289	18	NA	NA	2.40808	282.106	NA	NA	2.99516	235.546	1.10631	67.845	2.44829	197.528	4.87362	528.969	6.16314	459.837	1.6055	174.593	1.48093	113.224	2.77939	229.717	4.16616	370.316	Y	-	-	-	Y	1	1.02203	0.00104372	0.0358617	-5.0249e-07	0.808692	0.99999	6.6663e-07	0.536015	0.999989	0.0454342	0.0582287	0.743739	N	N
ENST00000378946.7	ENSG00000198814	3638	GK	HGNC:4289	11	1.6787	163.619	NA	NA	1.81613	349.458	2.60042	319.727	1.70219	171.895	2.04291	271.559	4.32453	762.339	3.72269	466.906	2.17916	381.366	1.95888	230.708	2.27719	293.736	2.78169	384.275	Y	-	-	-	Y	1	1.50013	2.30136e-06	0.000223772	8.13906e-07	0.548847	0.99999	9.94957e-07	0.470382	0.999989	0.051069	0.133192	0.997087	N	N
ENST00000379152.7	ENSG00000103064	5074	SLC7A6	HGNC:11064	13	1.22809	189.827	NA	NA	NA	NA	NA	NA	1.07072	175.076	1.67733	358.223	NA	NA	NA	NA	NA	NA	NA	NA	1.63308	361.612	1.53047	358.741	-	Y	-	-	Y	1	0.0146434	0.0257574	0.36639	11.0842	2.51495e-12	6.54729e-09	3.48136e-07	0.497145	0.999989	0.00151395	0.829834	0.999994	N	Y
ENST00000379619.5	ENSG00000075426	5829	FOSL2	HGNC:3798	19	3.97164	717.395	3.40602	1275.1	2.64101	931.842	3.80543	930.704	4.51906	863.929	8.90279	2211.19	8.49019	2911.8	7.26763	1703.53	1.69155	580.856	2.48292	607.158	3.62112	932.57	6.24906	1710.3	Y	-	-	-	Y	1	1.14586	0.000346824	0.0147177	-5.83345e-07	0.90519	0.99999	9.01513e-06	0.127185	0.999989	0.0114899	0.826812	0.999994	N	N
ENST00000379775.9	ENSG00000170525	4482	PFKFB3	HGNC:8874	5	1.04092	143.293	1.20175	349.967	NA	NA	1.24603	237.522	NA	NA	NA	NA	4.26142	1130.84	4.8703	878.196	NA	NA	NA	NA	NA	NA	NA	NA	Y	-	-	-	Y	1	1.94448	5.88612e-07	7.71619e-05	-3.91951e-06	0.00689646	0.440234	1.39092e-07	0.873771	0.999989	0.00754553	0.422984	0.999994	N	N
ENST00000380079.9	ENSG00000127954	9991	STEAP4	HGNC:21923	19	4.41491	1310.36	4.14167	2419.28	3.3493	1911.1	9.2864	3554.27	4.38767	1363.72	6.61339	2684.57	15.991	8692.5	15.1577	5746.44	4.55054	2445.53	5.53053	2038.98	6.79368	2727.66	10.9776	4725.96	Y	-	-	-	Y	1	1.60328	7.31135e-20	2.64828e-16	7.24536e-07	0.815336	0.99999	5.92415e-07	0.844786	0.999989	0.866915	0.000608621	0.0391214	N	N
ENST00000380276.6	ENSG00000160201	940	U2AF1	HGNC:12453	14	1.38106	31.949	NA	NA	NA	NA	NA	NA	NA	NA	NA	NA	3.85769	167.311	4.62246	137.013	2.38479	107.504	NA	NA	3.30843	113.085	3.59103	129.694	Y	-	-	-	Y	1	1.92758	0.00141468	0.045565	1.94163e-06	0.0770085	0.99999	-7.79798e-07	0.00313264	0.223879	0.0199635	0.157201	0.999994	N	N
ENST00000380490.5	ENSG00000132965	869	ALOX5AP	HGNC:436	20	62.1492	1283.27	42.2525	1776.57	35.3161	1395.63	74.8143	2140.58	56.4388	1222.38	69.7085	2001.59	157.238	5998.22	119.635	3140.26	44.3378	1758.22	59.0071	1649.9	61.4435	1853.75	115.305	3719.34	Y	-	-	-	Y	1	1.52124	6.39396e-09	1.49541e-06	3.90212e-06	0.595082	0.99999	8.35826e-07	0.894923	0.999989	0.756354	5.52956e-05	0.0061734	N	N
ENST00000381589.7	ENSG00000130595	1060	TNNT3	HGNC:11950	2	NA	NA	NA	NA	NA	NA	NA	NA	1.59796	46.53	1.38582	52.841	NA	NA	NA	NA	NA	NA	NA	NA	NA	NA	NA	NA	-	-	Y	-	Y	1	NA	NA	NA	5.88249e-07	0.0143034	NA	7.33008	4.59858e-05	0.0079763	0.0029107	0.154591	NA	N	N
ENST00000381793.6	ENSG00000163694	4816	RBM47	HGNC:30358	15	2.90275	408.143	1.46304	417.858	1.58179	439.268	3.02918	555.441	2.44812	362.14	2.33628	449.249	5.33914	1397.84	5.14733	939.664	2.7273	713.065	2.36278	426.378	1.82143	350.874	3.97088	813.295	Y	-	-	-	Y	1	1.57179	1.23495e-13	1.13807e-10	-9.44921e-08	0.970473	0.99999	-3.42951e-06	0.421293	0.999989	0.761088	0.00150942	0.0768104	N	N
ENST00000381848.7	ENSG00000214456	2470	PLIN5	HGNC:33196	20	1.24827	85.276	1.78854	254.263	2.02018	270.651	3.46539	339.356	1.72694	125.418	2.82697	267.821	4.83201	629.153	5.29629	467.614	1.91909	260.701	2.40508	231.468	3.25645	333.974	4.19065	452.791	Y	-	-	-	Y	1	1.2473	2.9865e-08	5.83539e-06	4.38404e-06	0.677657	0.99999	-2.63758e-07	0.83745	0.999989	0.0321574	0.221367	0.999994	N	N
ENST00000381995.5	ENSG00000159128	1742	IFNGR2	HGNC:5440	8	NA	NA	NA	NA	NA	NA	NA	NA	NA	NA	2.57375	169.949	3.46908	307.093	4.70891	284.315	NA	NA	1.19001	75.842	NA	NA	2.00558	147.302	Y	-	-	-	Y	1	2.24271	2.2497e-07	3.48134e-05	1.80101e-07	0.928401	0.99999	2.08473	0.00264833	0.2009	3.33098	2.05838e-06	0.000413123	N	N
ENST00000382519.9	ENSG00000010278	1182	CD9	HGNC:1709	13	NA	NA	1.20827	72.967	NA	NA	3.245	133.523	NA	NA	NA	NA	NA	NA	NA	NA	1.67362	95.898	1.77914	70.597	NA	NA	1.52893	70.326	-	-	-	Y	Y	1	-0.284942	6.87561e-07	8.64619e-05	-4.26092e-07	0.357147	0.99999	-5.67972e-07	0.0138635	NA	2.54481	4.95421e-05	0.00566487	N	N
ENST00000390006.8	ENSG00000141562	1766	NARF	HGNC:29916	16	2.20439	107.956	1.45405	150.09	1.99741	192.924	2.61615	180.557	2.45589	127.642	3.09718	209.595	NA	NA	NA	NA	NA	NA	2.15413	149.488	3.41288	247.884	2.00061	153.864	Y	-	-	-	Y	1	-1.57005	0.000318731	0.0137524	-6.60991e-07	0.973168	0.99999	-2.20143e-07	0.900251	0.999989	0.00441909	0.873659	0.999994	N	N
ENST00000391771.1	ENSG00000179820	3111	MYADM	HGNC:7544	12	5.95995	555.301	2.8783	558.057	1.94549	352.698	5.43812	696.919	2.55677	252.247	6.64253	853.815	6.10254	1079.6	9.31949	1120.54	2.22378	398.024	1.98253	253.842	2.49537	337.062	6.86847	983.89	Y	-	-	-	Y	1	1.14219	1.9528e-06	0.000197016	-6.16888e-07	0.729112	0.99999	3.35689e-07	0.992228	0.999989	0.00687583	0.888917	0.999994	N	N
ENST00000391773.6	ENSG00000142405	3635	NLRP12	HGNC:22938	7	NA	NA	NA	NA	NA	NA	NA	NA	NA	NA	1.3678	214.44	1.64448	365.638	1.59416	239.762	NA	NA	NA	NA	1.06535	178.394	NA	NA	Y	-	-	-	Y	1	1.59066	8.20562e-07	9.95379e-05	9.74919e-07	0.899746	0.99999	2.69588e-06	0.0720803	0.999989	0.0253089	0.308716	0.999994	N	N
ENST00000392121.7	ENSG00000197965	3421	MPZL1	HGNC:7226	20	3.8573	392.113	3.55248	730.648	2.20454	429.35	8.39954	1155.46	4.27708	459.385	6.85102	960.386	5.82799	1108.8	5.44639	709.909	3.72625	713.74	4.45129	600.708	6.39851	924.86	10.4672	1613.06	-	-	-	Y	Y	1	0.205116	0.142972	0.908156	1.39629e-06	0.614349	0.99999	5.19863e-06	0.121478	0.999989	1.11072	1.91066e-06	0.00038654	N	N
ENST00000392560.6	ENSG00000138430	711	OLA1	HGNC:28833	7	NA	NA	1.21829	37.727	NA	NA	2.78129	57.666	NA	NA	NA	NA	NA	NA	1.27082	25.11	1.14334	33.614	2.07847	41.726	3.80699	83.053	2.53399	59.599	-	-	-	Y	Y	1	-0.0165731	0.521433	0.999985	8.23134e-07	0.614351	0.99999	NA	NA	NA	7.7425	3.0696e-05	0.00388102	N	N
ENST00000392783.7	ENSG00000123636	8145	BAZ2B	HGNC:963	20	4.50009	1107.51	1.87816	915.701	2.26912	1066.95	4.09609	1320.77	2.99886	774.553	5.34549	1804.91	4.811	2184.78	4.88818	1537.33	2.27871	1025.28	2.9539	921.822	4.05789	1373.13	5.14938	1868.99	Y	-	-	-	Y	1	1.06086	4.03492e-10	1.37642e-07	5.65054e-06	0.234318	0.99999	-2.10135e-07	0.940774	0.999989	0.28836	0.0156501	0.353673	N	N
ENST00000392882.7	ENSG00000140105	2639	WARS1	HGNC:12729	20	11.9218	917.738	13.3482	2072.24	5.78001	847.097	9.21672	976.469	18.3226	1489.36	17.5675	1875.35	13.508	1933.91	9.88058	962.697	11.2453	1627.21	10.8982	1122.12	12.2256	1363.82	15.0841	1776.54	-	-	-	Y	Y	1	0.0312013	0.728553	0.999985	-7.73977e-07	0.528299	0.99999	0.61191	0.000131396	0.0188227	1.0981	2.09944e-08	9.27e-06	N	Y
ENST00000392910.6	ENSG00000159840	2123	ZYX	HGNC:13200	17	1.60628	99.828	NA	NA	1.49815	186.734	2.58772	223.397	1.41546	93.58	3.87953	332.591	3.75891	457.772	4.64081	382.603	1.7577	214.357	1.45385	128.744	4.24014	386.386	4.67694	449.452	Y	-	-	-	Y	1	1.5836	6.79038e-07	8.57799e-05	0.68535	0.00318646	0.246506	4.51665e-07	0.723349	0.999989	0.038935	0.231685	0.999994	N	Y
ENST00000393229.4	ENSG00000196358	4673	NTNG2	HGNC:14288	20	2.98973	413.554	1.28344	381.951	1.59411	442.456	3.56451	694.854	2.48999	366.668	3.24784	618.08	4.29895	1161.54	4.17011	764.37	1.82558	506.789	2.08227	415.934	2.74168	562.535	4.06826	884.181	Y	-	-	-	Y	1	1.14527	1.09731e-05	0.000829279	-7.02545e-06	0.575244	0.99999	-3.08392e-08	0.991608	0.999989	0.292668	0.0197507	0.410822	N	N
ENST00000393977.7	ENSG00000135083	3320	CCNJL	HGNC:25876	11	NA	NA	NA	NA	NA	NA	1.55855	212.688	NA	NA	1.26165	170.377	2.20849	410.702	3.04839	384.365	1.37164	258.852	1.18128	159.989	1.16105	166.706	1.87089	283.566	Y	-	-	-	Y	1	1.49833	2.06183e-07	3.22293e-05	4.48692e-07	0.843088	0.99999	-1.60247e-07	0.735615	0.999989	1.00806	0.00363419	0.13935	N	N
ENST00000394074.6	ENSG00000159593	1654	NAE1	HGNC:621	4	2.20999	101.233	1.02544	94.178	1.28965	113.037	NA	NA	NA	NA	NA	NA	NA	NA	1.01615	60.052	NA	NA	NA	NA	NA	NA	NA	NA	-	-	Y	-	Y	1	-0.00142839	0.922828	0.999985	-2.24135e-07	0.0257748	0.99999	-9.5441	1.59323e-08	1.21725e-05	-0.00586645	0.523665	0.999994	N	Y
ENST00000394094.6	ENSG00000138468	4703	SENP7	HGNC:30402	16	3.167	418.046	NA	NA	1.55126	403.151	2.31822	380.78	2.36967	326.548	2.9282	526.882	NA	NA	1.66622	284.803	NA	NA	NA	NA	1.87442	322.823	2.37491	439.03	-	-	-	Y	Y	1	-0.0162279	0.819159	0.999985	9.79636e-07	0.664682	0.99999	-2.55101e-06	0.582886	0.999989	-1.11798	0.000512238	0.0343492	N	N
ENST00000394487.5	ENSG00000136869	4048	TLR4	HGNC:11850	20	4.93694	599.902	5.50635	1337.27	3.59449	833.34	7.57416	1223.27	4.59345	588.447	8.95097	1496.75	15.5512	3505.4	12.9699	2013.88	4.30602	969.488	5.13933	808.744	4.78691	812.16	10.0891	1829.79	Y	-	-	-	Y	1	1.29044	6.73033e-06	0.000554602	-1.20129e-06	0.576176	0.99999	-2.88087e-06	0.590003	0.999989	0.46013	0.00932279	0.256292	N	Y
ENST00000394692.6	ENSG00000126858	2960	RHOT1	HGNC:21168	5	NA	NA	NA	NA	NA	NA	NA	NA	1.59854	144.109	1.30236	153.172	1.19547	189.254	1.65043	182.482	NA	NA	NA	NA	NA	NA	1.29135	161.887	-	-	Y	-	Y	1	0.026881	0.322247	0.999985	2.91346e-07	0.981409	0.99999	9.64124	5.61584e-09	5.07616e-06	9.35127	1.1392e-07	4.06156e-05	N	N
ENST00000395023.5	ENSG00000081059	2815	TCF7	HGNC:11639	12	56.8877	4781.73	10.1604	1784.21	16.4319	2697.21	35.7066	4129.87	42.3673	3774.33	48.1934	5589.97	7.80421	1250.61	11.38	1239.92	6.24266	1007.94	8.67998	1006.03	37.5861	4583.01	28.3743	3663.21	-	-	-	Y	Y	1	-0.385114	0.0340623	0.437607	-8.11724e-07	0.398367	0.99999	7.48327e-07	0.594222	0.999989	-1.18944	6.76412e-06	0.0010968	N	N
ENST00000395842.3	ENSG00000073150	3052	PANX2	HGNC:8600	19	2.07643	174.935	1.67142	292.671	1.38169	229.55	4.87939	595.551	1.80326	161.706	2.971	347.638	6.42268	1035.71	5.02492	547.215	1.68907	283.774	2.22429	264.824	3.89666	496.604	5.26103	701.658	Y	-	-	-	Y	1	1.06427	0.000505905	0.0200878	1.20224e-06	0.56636	0.99999	3.85325e-07	0.884473	0.999989	0.158805	0.019314	0.405799	N	N
ENST00000396298.6	ENSG00000146592	2001	CREB5	HGNC:16844	13	NA	NA	NA	NA	NA	NA	1.41054	110.691	NA	NA	NA	NA	2.14892	233.999	2.32479	173.59	NA	NA	NA	NA	1.07722	89.061	2.08687	182.972	Y	-	-	-	Y	1	1.03404	0.00103391	0.0355841	3.28679e-07	0.925691	0.99999	4.55055e-07	0.601757	0.999989	0.025034	0.14287	0.999994	N	N
ENST00000396365.6	ENSG00000244482	1890	LILRA6	HGNC:15495	20	8.07076	445.433	7.27345	871.286	9.52196	1052.95	11.8915	918.024	8.9596	526.86	14.6818	1121.9	21.0611	2277.39	19.398	1423.34	12.8232	1395.74	13.4614	1070.27	10.5746	862.49	16.8877	1450.15	Y	-	-	-	Y	1	1.34092	1.22364e-08	2.66029e-06	8.9282e-07	0.766237	0.99999	-4.37322e-07	0.811282	0.999989	0.0975201	0.0223708	0.441728	N	N
ENST00000396388.3	ENSG00000170892	2160	TSEN34	HGNC:15506	14	2.44641	147.778	NA	NA	1.24859	148.067	3.24266	267.268	1.95575	124.585	3.07914	255.389	4.65657	533.428	4.95368	390.387	1.57566	183.602	2.30503	189.696	2.23683	193.587	3.06194	282.958	Y	-	-	-	Y	1	1.49071	1.93319e-05	0.00134758	3.66357e-07	0.866135	0.99999	7.4487e-07	0.765974	0.999989	0.168648	0.0199849	0.41324	N	N
ENST00000396509.6	ENSG00000156958	1834	GALK2	HGNC:4119	9	NA	NA	NA	NA	NA	NA	NA	NA	1.2931	68.276	1.46224	101.589	NA	NA	NA	NA	NA	NA	NA	NA	NA	NA	NA	NA	-	-	Y	-	Y	1	0.0666189	0.321464	0.999985	-5.4851e-08	0.886263	0.99999	8.49338	7.05822e-07	0.000236564	8.98015	2.36711e-07	7.42482e-05	N	N
ENST00000398131.6	ENSG00000257017	1252	HP	HGNC:5141	4	NA	NA	NA	NA	NA	NA	NA	NA	NA	NA	NA	NA	NA	NA	NA	NA	2.6441	164.1	3.42145	149.539	NA	NA	NA	NA	-	-	-	Y	Y	1	0.01869	0.469544	0.999985	-1.59348e-07	0.125527	NA	NA	NA	NA	10.5845	6.34161e-11	6.38623e-08	N	Y
ENST00000398532.9	ENSG00000188895	5035	MSL1	HGNC:27905	20	11.8091	1593.05	6.69076	1804.75	5.56271	1455.99	12.1293	2295.24	8.88415	1254.98	13.3235	2469.39	15.7427	3933.97	14.8339	2569.92	6.56686	1742.2	7.21081	1318.06	10.3693	2047.49	15.0233	3190.22	Y	-	-	-	Y	1	1.00487	6.34834e-08	1.13287e-05	6.02127e-07	0.869998	0.99999	2.67692e-06	0.808445	0.999989	0.432898	0.000564418	0.0369	N	N
ENST00000398928.5	ENSG00000157551	715	KCNJ15	HGNC:6261	8	1.64432	26.056	3.3466	109.939	NA	NA	5.86025	132.201	NA	NA	NA	NA	13.5423	398.925	12.0955	244.388	NA	NA	1.94974	43.274	3.04579	72.629	5.58542	140.168	Y	-	-	-	Y	1	1.69059	7.61587e-07	9.42353e-05	-1.39692e-06	0.415612	0.99999	-1.42622e-07	0.192879	NA	0.00232459	0.681386	0.999994	N	Y
ENST00000398932.5	ENSG00000157551	2747	KCNJ15	HGNC:6261	13	NA	NA	NA	NA	NA	NA	1.75753	189.329	NA	NA	1.08712	120.213	2.6239	390.72	2.29784	235.87	NA	NA	1.07482	113.437	1.38734	157.304	2.9755	358.206	Y	-	-	-	Y	1	1.2453	0.000138211	0.0069408	2.54093e-06	0.368544	0.99999	8.34891e-07	0.295649	0.999989	0.0235152	0.10161	0.920496	N	Y
ENST00000398938.7	ENSG00000157551	8407	KCNJ15	HGNC:6261	12	2.5085	628.297	2.07599	1029.43	1.67204	810.139	4.62198	1495.62	1.78764	470.225	2.98086	1022.11	6.57343	3016.57	6.48401	2079.47	1.70738	781.912	2.54821	798.23	3.45059	1172.15	4.87711	1769.08	Y	-	-	-	Y	1	1.3405	4.8288e-14	4.80886e-11	-2.96787e-07	0.944174	0.99999	-3.52911e-07	0.571082	0.999989	0.224118	0.0204357	0.419239	N	Y
ENST00000399012.6	ENSG00000182378	5287	PLCXD1	HGNC:23148	14	NA	NA	1.86966	651.496	NA	NA	1.65512	376.591	3.51301	617.047	3.25936	742.478	1.45863	462.484	NA	NA	NA	NA	NA	NA	NA	NA	1.08612	275.251	-	-	Y	-	Y	1	-0.00491482	0.763587	0.999985	-1.33637e-07	0.483167	0.99999	12.2457	4.44868e-15	2.85503e-10	NA	NA	NA	N	N
ENST00000399079.7	ENSG00000179344	1501	HLA-DQB1	HGNC:4944	13	10.491	438.193	NA	NA	2.23129	183.639	6.24237	361.688	6.11974	271.099	9.20147	532.836	NA	NA	NA	NA	NA	NA	NA	NA	4.43655	271.307	3.59595	232.474	-	-	-	Y	Y	1	-0.0180226	0.00638207	0.142825	1.00133e-07	0.891028	0.99999	5.2342e-07	0.753745	0.999989	-1.73097	0.000389348	0.0279362	N	N
ENST00000399494.5	ENSG00000189403	1282	HMGB1	HGNC:4983	13	2.35213	78.77	3.33544	223.743	2.19411	139.698	NA	NA	5.51092	194.279	1.48523	68.73	5.83343	360.997	2.87311	122.832	5.52815	348.004	7.03019	307.761	2.50066	118.302	3.61555	183.49	-	-	-	Y	Y	1	0.00715038	0.709372	0.999985	1.382e-07	0.961778	0.99999	2.16102e-07	0.838098	0.999989	1.81978	5.09228e-05	0.00578727	N	Y
ENST00000399537.8	ENSG00000182095	10572	TNRC18	HGNC:11962	13	4.32665	1267.61	1.55169	942.2	NA	NA	3.42011	1468.73	1.85998	579.663	2.35899	956.231	NA	NA	NA	NA	NA	NA	NA	NA	NA	NA	NA	NA	-	Y	-	-	Y	1	-0.142244	0.0274904	0.382118	-2.13719	6.57341e-27	3.93596e-22	-1.33421e-06	0.507536	0.999989	-0.050476	0.0277038	0.503077	N	N
ENST00000399577.9	ENSG00000102858	6425	MGRN1	HGNC:20254	9	1.99337	400.329	1.05851	455.477	NA	NA	1.89508	530.198	2.47695	529.913	4.38915	1214.45	2.70222	1059.26	2.40781	637.243	1.61232	633.129	NA	NA	NA	NA	NA	NA	Y	-	-	-	Y	1	1.03762	1.96372e-05	0.0013608	-7.63685e-07	0.481435	0.99999	0.772566	0.00373235	0.255092	0.0376633	0.193604	0.999994	N	N
ENST00000400068.7	ENSG00000198053	4201	SIRPA	HGNC:9662	18	1.29207	164.633	NA	NA	1.0115	254.898	2.623	468.736	1.11892	151.637	1.34154	236.447	1.78014	436.701	1.49597	248.619	3.19341	796.616	1.92067	345.544	1.42391	267.945	4.37468	864.948	-	-	-	Y	Y	1	0.116715	0.32295	0.999985	2.78644e-07	0.484906	0.99999	-1.52351e-06	0.473815	0.999989	1.51825	0.000448819	0.0310498	N	N
ENST00000400335.9	ENSG00000183762	6181	KREMEN1	HGNC:17550	8	NA	NA	1.11174	451.775	NA	NA	1.23096	328.146	NA	NA	NA	NA	3.5976	1334.88	3.79995	954.448	NA	NA	NA	NA	NA	NA	1.32755	392.603	Y	-	-	-	Y	1	1.73108	1.4761e-06	0.000156888	-2.29094e-06	0.222944	0.99999	-1.55079e-06	0.241255	0.999989	0.0563552	0.0748501	0.826307	N	N
ENST00000400960.7	ENSG00000203710	8597	CR1	HGNC:2334	12	6.75856	1760.31	4.63057	2398.53	6.35161	3161.91	10.7288	3736.9	5.68029	1554.27	10.7679	3858.7	15.4377	7401.44	15.3268	5048.48	6.54249	3132.94	7.67434	2579.54	8.42257	3084.05	12.684	4927.63	Y	-	-	-	Y	1	1.39274	7.20039e-17	1.38932e-13	1.70524e-06	0.640571	0.99999	2.51208e-07	0.698841	0.999989	0.112078	0.049873	0.691655	N	N
ENST00000402064.5	ENSG00000184381	3011	PLA2G6	HGNC:9039	4	NA	NA	1.671	349.391	NA	NA	NA	NA	1.13424	113.783	3.35828	433.904	NA	NA	1.30066	165.66	NA	NA	NA	NA	NA	NA	NA	NA	-	-	Y	-	Y	1	-0.00601709	0.911135	0.999985	-5.37755e-07	0.271321	0.99999	10.48	1.22069e-09	1.4328e-06	0.00507162	0.0189246	0.39993	N	Y
ENST00000402255.5	ENSG00000128383	1478	APOBEC3A	HGNC:17343	19	3.04789	122.492	3.2328	271.111	4.17313	330.863	8.71434	486.821	1.85292	79.078	8.48219	473.366	13.7967	1051.09	13.6497	708.993	4.63474	360.658	5.25545	292.584	4.36615	257.424	9.9843	615.151	Y	-	-	-	Y	1	1.56778	5.42888e-09	1.29923e-06	-6.10023e-08	0.970124	0.99999	-1.30549e-07	0.900821	0.999989	0.0462207	0.123781	0.979212	N	N
ENST00000402956.7	ENSG00000065357	2582	DGKA	HGNC:2849	17	5.40133	406.891	1.15038	175.641	1.78392	256.774	3.17557	331.353	2.22001	176.669	4.71685	492.803	1.1859	166.769	1.1882	113.292	NA	NA	NA	NA	2.05877	226.281	2.75802	319.449	-	-	-	Y	Y	1	-0.110789	0.335504	0.999985	-8.25746e-07	0.747001	0.99999	-1.1619e-06	0.58234	0.999989	-1.90512	0.000143494	0.0128698	N	Y
ENST00000403662.8	ENSG00000100368	4853	CSF2RB	HGNC:2436	20	32.8536	4927.16	26.1872	8305.39	25.2939	7524.16	51.5999	10509.6	28.5966	4553.24	45.131	9301.3	65.8803	18988	65.2237	12853.1	27.3377	7926.23	31.6446	6543.68	38.6437	8292.35	53.3726	12154.2	Y	-	-	-	Y	1	1.1107	5.70929e-15	7.50031e-12	6.17634e-06	0.606499	0.99999	-8.85914e-07	0.770391	0.999989	0.336228	0.0147746	0.342258	N	N
ENST00000406230.5	ENSG00000100368	2895	CSF2RB	HGNC:2436	19	1.15856	100.722	1.33558	251.093	NA	NA	2.66696	321.402	1.10217	101.942	2.12971	254.944	3.72753	633.135	3.73933	430.541	1.44349	247.524	1.83486	227.06	2.41241	306.57	2.64408	355.804	Y	-	-	-	Y	1	1.19467	5.18283e-07	7.01773e-05	-2.59576e-07	0.935595	0.99999	3.69393e-07	0.831389	0.999989	0.122725	0.0096056	0.261639	N	N
ENST00000406360.2	ENSG00000118689	7296	FOXO3	HGNC:3821	16	NA	NA	1.03665	462.498	NA	NA	2.44482	731.785	NA	NA	1.63026	493.022	2.8076	1155.84	4.00315	1132.92	NA	NA	1.17218	344.771	1.17915	370.333	3.60696	1202.69	Y	-	-	-	Y	1	1.2979	2.2937e-08	4.64336e-06	4.28029e-07	0.811288	0.99999	3.99409e-09	0.996284	0.999989	0.0280364	0.215834	0.999994	N	N
ENST00000406622.5	ENSG00000100242	2725	SUN2	HGNC:14210	18	5.1101	425.086	2.58915	474.263	2.07116	348.894	10.6262	1224.35	4.93083	437.262	4.94235	565.322	NA	NA	NA	NA	1.92115	316.917	5.08782	612.838	7.00699	852.958	4.4267	570.899	Y	-	-	-	Y	1	-12.3024	5.04555e-14	4.94496e-11	-1.83633e-06	0.391711	0.99999	3.81764e-06	0.383674	0.999989	0.0632817	0.112165	0.948672	N	N
ENST00000406870.7	ENSG00000113916	3306	BCL6	HGNC:1001	20	21.3483	2060.84	19.7317	3997.77	17.3798	3346.81	45.5883	5964.11	21.2342	2168.23	35.7499	4755.88	61.918	11386.8	69.2082	8758.16	19.7775	3652.72	22.5835	2973.86	37.0389	5110.66	43.4333	6317.57	Y	-	-	-	Y	1	1.40649	4.65825e-25	9.58729e-21	-5.95502e-06	0.890777	0.99999	2.9679e-06	0.798396	0.999989	0.313914	0.0138818	0.329424	N	N
ENST00000407148.5	ENSG00000100109	2789	TFIP11	HGNC:17165	9	3.5332	294.688	1.5529	270.351	1.17793	191.565	2.87976	335.111	NA	NA	NA	NA	NA	NA	NA	NA	NA	NA	1.77522	206.304	3.32986	408.816	3.38506	436.839	-	-	Y	-	Y	1	-0.548501	0.0134136	0.238196	3.13341e-06	0.416897	0.99999	-10.9806	1.18495e-11	3.01703e-08	0.00376702	0.921883	0.999994	N	N
ENST00000407431.5	ENSG00000100109	2974	TFIP11	HGNC:17165	9	NA	NA	NA	NA	NA	NA	NA	NA	1.54191	145.958	2.23996	276.704	NA	NA	NA	NA	NA	NA	NA	NA	NA	NA	NA	NA	-	-	Y	-	Y	1	NA	NA	NA	1.49558e-07	0.0673776	0.99999	10.1742	3.37299e-10	4.8104e-07	NA	NA	NA	N	N
ENST00000409336.5	ENSG00000158552	944	ZFAND2B	HGNC:25206	14	2.24894	53.871	NA	NA	NA	NA	NA	NA	1.7946	45.879	NA	NA	1.52894	71.267	1.08732	34.587	NA	NA	1.69731	59.602	1.48592	53.815	NA	NA	Y	-	-	-	Y	1	8.24607	6.21187e-06	0.000521831	6.50468	0.00039081	0.0466146	-2.28952e-07	0.631706	0.999989	0.0207019	0.468637	0.999994	N	N
ENST00000409442.2	ENSG00000059728	982	MXD1	HGNC:6761	20	3.15693	75.612	3.02175	151.208	2.49663	116.885	8.89794	304.713	4.76955	121.465	6.40953	214.202	11.0418	500.592	11.4554	353.86	2.87876	137.443	6.04061	204.777	4.36026	157.181	7.61753	288.847	Y	-	-	-	Y	1	1.20303	9.80217e-05	0.00525369	-9.12037e-07	0.620651	0.99999	1.94097e-06	0.320393	0.999989	0.0707781	0.032591	0.550546	N	N
ENST00000409582.7	ENSG00000135636	6790	DYSF	HGNC:3097	19	2.53851	548.304	3.37941	1563.77	3.38768	1459.07	7.99857	2411.1	1.3793	317.71	5.18365	1547.99	11.8028	4968.18	11.9481	3397.67	5.03887	2123.73	5.80019	1783.79	4.7604	1514.74	6.69222	2231.18	Y	-	-	-	Y	1	1.45635	5.42356e-17	1.15174e-13	-4.24775e-06	0.263115	0.99999	-1.45816e-06	0.529253	0.999989	0.115007	0.0077459	0.227312	N	N
ENST00000409690.5	ENSG00000174007	2158	CEP19	HGNC:28209	20	2.7019	166.264	2.29765	285.515	1.69917	200.358	3.71486	308.171	1.75163	113.504	3.34175	283.619	5.13743	590.431	6.35888	502.133	2.25693	261.091	1.97809	160.586	3.04309	265.207	4.18681	390.818	Y	-	-	-	Y	1	1.13275	1.13224e-05	0.000849443	-6.17627e-08	0.701061	0.99999	-6.77847e-07	0.737205	0.999989	0.0801959	0.0915895	0.890771	N	N
ENST00000409871.6	ENSG00000188177	11539	ZC3H6	HGNC:24762	11	NA	NA	NA	NA	NA	NA	NA	NA	NA	NA	1.46984	672.479	NA	NA	NA	NA	NA	NA	NA	NA	1.96494	879.158	1.79984	860.548	-	Y	-	-	Y	1	0.0010368	0.994644	0.999985	1.3753	1.07702e-09	1.07481e-06	1.51752e-07	0.722384	0.999989	-0.000132854	0.975521	0.999994	N	N
ENST00000409930.4	ENSG00000136689	1704	IL1RN	HGNC:6000	20	8.63934	414.727	8.33686	831.651	9.06543	846.026	23.5234	1559.15	9.12586	464.472	15.3518	1022.11	28.8263	2621.82	25.6003	1590.09	8.26229	763.716	10.7331	709.31	12.2201	854.014	21.3954	1580.3	Y	-	-	-	Y	1	1.1247	1.04769e-05	0.000800601	-1.26568e-06	0.621791	0.99999	1.67672e-06	0.905631	0.999989	0.0593582	0.144296	0.999994	N	N
ENST00000410020.8	ENSG00000135636	6775	DYSF	HGNC:3097	13	2.34206	505.015	1.87965	869.655	NA	NA	2.41232	725.858	3.31976	763.331	2.3197	691.248	4.78658	2013.45	5.20441	1479.41	1.06821	449.994	1.46939	451.838	2.17094	689.613	3.34091	1112.61	Y	-	-	-	Y	1	1.36211	2.00149e-06	0.000199645	-6.01184e-07	0.786559	0.99999	6.3705e-06	0.0917405	0.999989	0.171585	0.0425683	0.637763	N	N
ENST00000410023.6	ENSG00000115594	5183	IL1R1	HGNC:5993	15	1.9716	305.301	1.59681	496.078	1.94719	581.127	3.73204	767.807	2.00441	327.235	3.86093	820.684	4.90116	1410.5	4.35234	863.961	1.97165	569.923	3.39779	682.853	2.30108	497.046	4.15587	957.906	Y	-	-	-	Y	1	1.12692	2.02136e-06	0.000200654	-2.788e-07	0.917468	0.99999	2.30566e-07	0.906556	0.999989	0.0866703	0.0370557	0.591433	N	N
ENST00000411423.1	ENSG00000099995	548	SF3A1	HGNC:10765	10	NA	NA	NA	NA	NA	NA	NA	NA	NA	NA	4.34091	65.71	NA	NA	NA	NA	1.36363	30.513	1.16933	18.735	3.74851	61.879	2.50235	43.409	-	Y	-	-	Y	1	NA	NA	NA	7.26289	6.40306e-05	0.0102369	1.6702e-07	0.117309	0.999989	0.019178	0.000897751	0.0523166	N	N
ENST00000412477.7	ENSG00000141480	1779	ARRB2	HGNC:712	2	NA	NA	NA	NA	NA	NA	NA	NA	1.22105	66.215	1.58536	112.136	NA	NA	NA	NA	NA	NA	NA	NA	NA	NA	NA	NA	-	-	Y	-	Y	1	0.0761084	0.17197	0.961687	-2.99585e-07	0.463888	NA	8.58162	5.20671e-07	0.000190944	0.00288579	0.180319	NA	N	N
ENST00000414008.3	ENSG00000206344	829	HCG27	HGNC:27366	12	13.0631	249.001	9.85755	372	2.62547	93	15.2396	402.077	10.4647	209.682	11.6303	310.061	26.3536	909.46	22.3227	529.992	5.47137	198.001	5.8548	147	15.9504	443.091	15.2156	451	Y	-	-	-	Y	1	1.11347	0.000108289	0.00573431	-1.22922e-06	0.710103	0.99999	1.33733e-06	0.466466	0.999989	0.032289	0.323838	0.999994	N	N
ENST00000414498.1	ENSG00000127954	2332	STEAP4	HGNC:21923	20	1.93122	128.724	1.54133	203.831	1.97023	249.842	5.05103	444.509	1.60589	112.554	2.99752	274.893	7.51246	920.591	6.63543	563.196	1.71696	211.589	2.45828	209.523	3.06578	283.359	4.63584	459.578	Y	-	-	-	Y	1	1.41868	3.0254e-05	0.00197672	-8.95001e-08	0.964738	0.99999	-1.01465e-06	0.658613	0.999989	0.0411364	0.220195	0.999994	N	N
ENST00000415495.5	ENSG00000170956	1640	CEACAM3	HGNC:1815	18	3.46523	160.548	5.13061	505.177	2.53074	231.457	8.57803	556.253	2.84215	140.114	5.63549	362.47	13.5105	1202.88	14.0857	852.104	3.78294	344.553	5.09291	334.625	5.84029	400.053	10.32	744.248	Y	-	-	-	Y	1	1.27801	1.12957e-08	2.49087e-06	-4.13993e-06	0.697028	0.99999	2.48286e-07	0.903316	0.999989	0.928416	0.00199635	0.0926141	N	N
ENST00000416140.6	ENSG00000112561	2340	TFEB	HGNC:11753	20	1.27808	86.922	1.25849	182.85	1.61113	218.148	1.95261	186.6	2.24569	162.873	2.59116	243.905	3.80944	503.405	3.63424	324.308	1.04582	139.817	1.94357	187.424	2.01368	202.354	2.92703	308.734	Y	-	-	-	Y	1	1.38054	9.91855e-06	0.000762653	8.92556e-07	0.664976	0.99999	4.16997e-07	0.785105	0.999989	0.0222884	0.411322	0.999994	N	N
ENST00000417331.6	ENSG00000147454	735	SLC25A37	HGNC:29786	15	23.3224	382.282	46.6602	1609.1	6.32662	202.771	NA	NA	30.1262	525.367	15.7356	361.768	NA	NA	NA	NA	26.6032	877.96	22.1374	516.637	NA	NA	NA	NA	-	-	-	Y	Y	1	-0.0161956	0.0128814	0.23147	-1.49159e-07	0.00513571	0.353055	1.37407e-06	0.362508	0.999989	1.49956	3.59856e-05	0.0043347	N	N
ENST00000417379.6	ENSG00000181409	11898	AATK	HGNC:21	5	NA	NA	NA	NA	NA	NA	NA	NA	NA	NA	1.20833	606.788	2.3129	1624.88	2.21953	1052.78	NA	NA	NA	NA	NA	NA	NA	NA	Y	-	-	-	Y	1	1.4384	6.47127e-05	0.0037134	-3.00564e-06	0.111341	0.99999	4.79475e-06	0.0754777	0.999989	-0.0205296	0.440961	0.999994	N	N
ENST00000418329.5	ENSG00000112983	2912	BRD8	HGNC:19874	12	2.54124	216.015	NA	NA	1.83333	293.134	NA	NA	5.16065	461.678	1.49846	176.401	2.89018	452.89	3.97218	422.27	1.13217	178.433	NA	NA	NA	NA	NA	NA	Y	-	-	-	Y	1	12.2234	8.63898e-15	1.08858e-11	8.86234	1.71242e-07	6.92802e-05	4.38387e-07	0.74634	0.999989	-0.00531663	0.578351	0.999994	N	N
ENST00000418596.7	ENSG00000155744	9333	FAM126B	HGNC:28593	17	4.73855	1268.97	3.21206	1672.83	2.38348	1254.11	6.11031	2018.55	4.00412	1113.08	5.47841	1993.21	6.66838	3197.76	8.50595	2923.33	2.72073	1294.31	3.48172	1095.25	5.32127	1843.22	5.87139	2179.42	Y	-	-	-	Y	1	1.03008	1.33291e-11	7.09478e-09	-2.58915e-06	0.53075	0.99999	0.000251837	0.627083	0.999989	0.523549	0.000336385	0.0248826	N	N
ENST00000419402.1	ENSG00000116701	584	NCF2	HGNC:7661	18	2.35444	27.89	1.22024	31.075	1.78328	41.87	2.6602	45.694	1.54293	19.475	4.33112	72.656	4.37119	97.876	7.20844	111.366	1.84425	45.079	1.34786	23.376	2.88222	52.496	4.78823	91.329	Y	-	-	-	Y	1	1.54271	0.000760122	0.0279197	1.29099e-06	0.374177	0.99999	6.26156e-08	0.962189	0.999989	0.00951285	0.679845	0.999994	N	Y
ENST00000419510.6	ENSG00000113916	4178	BCL6	HGNC:1001	13	3.76518	467.155	2.87814	740.009	2.11673	517.306	4.51968	761.62	2.88344	378.115	5.77197	987.012	8.85971	2078.97	10.0369	1614.25	2.08678	491.749	3.29875	553.626	4.01193	712.548	7.30344	1368.65	Y	-	-	-	Y	1	1.62017	2.71492e-13	2.26527e-10	1.13465e-06	0.647797	0.99999	1.22424e-06	0.630811	0.999989	0.165961	0.0373703	0.594044	N	N
ENST00000420101.6	ENSG00000187764	1837	SEMA4D	HGNC:10732	20	3.34705	180.353	1.09275	128.475	1.33001	143.977	2.4321	183.155	2.32551	133.599	2.98009	222.143	3.50222	370.018	2.83357	203.642	1.88861	202.239	1.54781	121.07	3.53436	281.366	4.4924	377.853	Y	-	-	-	Y	1	1.00338	0.00122592	0.0406885	6.48298e-06	0.0197761	0.961148	-4.78756e-07	0.865131	0.999989	0.046976	0.282758	0.999994	N	N
ENST00000420266.6	ENSG00000095787	3684	WAC	HGNC:17327	14	1.87515	203.384	NA	NA	NA	NA	NA	NA	2.74686	313.513	7.11461	1059.96	2.87629	576.922	2.20716	305.66	NA	NA	NA	NA	NA	NA	2.05898	332.845	Y	-	-	-	Y	1	12.1192	3.48593e-14	3.58725e-11	10.0661	1.37197e-08	9.44249e-06	1.26783	0.00146048	0.127261	-0.00241014	0.792788	0.999994	N	N
ENST00000420576.6	ENSG00000103342	1603	GSPT1	HGNC:4621	6	NA	NA	3.3452	292.628	NA	NA	2.20524	130.246	NA	NA	NA	NA	4.22475	342.493	1.77712	98.982	1.3062	105.742	2.08513	119.185	NA	NA	NA	NA	-	-	-	Y	Y	1	0.0218366	0.742472	0.999985	-3.42596e-06	0.00390718	0.287141	1.47259e-07	0.210658	NA	10.041	1.74845e-09	1.01376e-06	N	N
ENST00000421702.3	ENSG00000162747	1055	FCGR3B	HGNC:3620	20	1.844	48.763	1.71449	91.554	2.83635	142.355	16.2191	597.032	1.66815	46.424	6.49433	239.151	13.6696	666.248	10.5398	351.167	6.67889	336.33	11.8323	421.882	10.93	424.133	19.2712	792.183	-	-	-	Y	Y	1	0.105765	0.148819	0.921725	1.94312e-07	0.389705	0.99999	1.5901e-07	0.884521	0.999989	1.95625	0.000591069	0.0382071	N	N
ENST00000423083.1	ENSG00000182487	1516	NCF1B	HGNC:32522	20	33.0326	1352.5	16.7297	1470.9	20.9687	1716.79	47.5794	2782.57	27.2967	1191.38	43.5366	2475.98	49.8234	3967.03	51.4954	2783.63	25.9559	2134.22	30.2016	1786.22	40.8597	2513.95	55.742	3604.66	Y	-	-	-	Y	1	1.02915	3.70294e-06	0.00033922	3.59262e-06	0.300016	0.99999	7.56407e-07	0.987434	0.999989	0.647736	0.000921975	0.0534613	N	N
ENST00000423571.6	ENSG00000213347	1534	MXD3	HGNC:14008	20	1.53861	62.184	1.38912	114.158	1.7468	135.982	2.44545	140.266	1.2623	54.215	1.46293	82.493	4.30473	326.37	4.26627	218.017	1.27105	98.917	1.82197	100.264	2.38486	143.229	2.92932	183.841	Y	-	-	-	Y	1	1.35167	1.96093e-05	0.0013604	1.49915e-06	0.852646	0.99999	-1.50173e-06	0.273602	0.999989	0.0190818	0.484914	0.999994	N	N
ENST00000424001.5	ENSG00000072952	5815	IRAG1	HGNC:7237	18	1.67445	299.278	2.24117	813.976	1.30852	449.063	2.89636	709.387	1.64115	310.221	3.16355	780.482	6.54848	2196.12	6.90461	1571.18	1.94983	656.253	2.40563	577.203	2.59872	669.81	3.89631	1061.97	Y	-	-	-	Y	1	1.55342	8.93211e-08	1.52219e-05	-8.16339e-07	0.744676	0.99999	1.02649e-06	0.631212	0.999989	0.936314	0.00140526	0.072279	N	N
ENST00000424583.7	ENSG00000213999	1425	MEF2B	HGNC:6995	2	NA	NA	NA	NA	NA	NA	NA	NA	2.18655	81.65	1.46626	71.744	NA	NA	NA	NA	NA	NA	NA	NA	NA	NA	NA	NA	-	-	Y	-	Y	1	-0.012568	0.638079	0.999985	-1.39766e-06	7.80882e-05	0.0121446	8.35382	2.1051e-06	0.000562913	NA	NA	NA	N	N
ENST00000424768.2	ENSG00000105835	4769	NAMPT	HGNC:30092	2	NA	NA	NA	NA	NA	NA	NA	NA	NA	NA	NA	NA	1.40571	326.819	1.69149	281.985	NA	NA	NA	NA	NA	NA	NA	NA	Y	-	-	-	Y	1	1.61872	5.80786e-07	7.6624e-05	5.08799e-07	0.833788	0.99999	-2.31679e-06	0.0299001	0.999989	-0.0050313	0.83438	0.999994	N	N
ENST00000425179.2	ENSG00000163625	1910	WDFY3	HGNC:20751	11	1.35602	72.909	1.02131	111.565	NA	NA	2.02205	146.703	1.07796	61.062	1.72385	127.869	2.76356	276.96	2.98274	205.625	1.29975	131.19	1.16139	82.685	1.19199	91.021	2.59556	210.358	Y	-	-	-	Y	1	1.11343	0.000136535	0.00688741	-1.49002e-07	0.936546	0.99999	4.58841e-07	0.782444	0.999989	0.100217	0.024638	0.469536	N	N
ENST00000425515.6	ENSG00000093134	1761	VNN3	HGNC:16431	19	2.48976	120.92	2.66828	257.268	2.30879	210.679	7.53843	499.239	3.81164	193.893	6.54475	439.622	8.85868	790.506	10.3201	629.303	2.06767	186.094	3.50217	222.665	3.96965	276.455	9.29595	691.25	Y	-	-	-	Y	1	1.24802	3.68709e-06	0.00033827	1.71653e-07	0.852046	0.99999	1.94017e-06	0.282415	0.999989	0.0498291	0.144294	0.999994	N	N
ENST00000427190.6	ENSG00000198814	4515	GK	HGNC:4289	10	1.12731	139.283	1.05487	256.42	NA	NA	2.01786	314.515	1.19718	153.638	1.32421	223.133	2.4643	552.088	2.65009	421.276	NA	NA	1.00897	150.939	1.13251	185.178	1.39831	244.906	Y	-	-	-	Y	1	1.00243	1.06302e-05	0.000808999	-2.62689e-06	0.0581082	0.99999	1.04495e-06	0.75676	0.999989	0.0366172	0.325839	0.999994	N	N
ENST00000427908.6	ENSG00000213347	2269	MXD3	HGNC:14008	13	NA	NA	NA	NA	NA	NA	1.12253	101.976	NA	NA	NA	NA	2.93758	358.85	2.76152	227.901	NA	NA	NA	NA	1.02703	98.159	1.31247	131.43	Y	-	-	-	Y	1	1.60258	3.4867e-05	0.00223323	-7.02583e-07	0.693538	0.99999	4.46078e-07	0.763035	0.999989	0.0779567	0.0205465	0.42016	N	N
ENST00000428638.5	ENSG00000159314	4242	ARHGAP27	HGNC:31813	20	7.67692	943.322	3.38603	891.408	4.48779	1107.91	5.47497	964.581	7.29794	955.848	6.2732	1064.48	8.11684	1941.2	8.68344	1409.86	4.78399	1192.88	6.48051	1158.09	7.60886	1406.32	9.41402	1836.51	Y	-	-	-	Y	1	1.18601	1.51833e-08	3.22158e-06	6.45232e-06	0.0523801	0.99999	-6.33293e-06	0.523431	0.999989	0.447962	0.00604713	0.194025	N	N
ENST00000429976.5	ENSG00000168016	10481	TRANK1	HGNC:29011	16	1.11922	364.688	NA	NA	NA	NA	1.28738	577.621	3.13737	1080.41	1.34909	607.373	1.50392	916.359	1.77729	733.67	NA	NA	NA	NA	1.54823	730.89	2.00005	996.219	Y	-	-	-	Y	1	1.25993	2.27353e-06	0.000221765	2.31212e-06	0.0261839	0.99999	1.99134e-07	0.494758	0.999989	-0.000831857	0.827755	0.999994	N	N
ENST00000430041.6	ENSG00000123329	2323	ARHGAP9	HGNC:14130	13	7.93849	538.436	5.09347	735.049	7.71428	1038.77	6.24775	596.298	7.82246	565.607	8.81489	828.207	13.8841	1822.63	13.861	1230.78	6.20253	826.836	5.41944	522.084	8.05662	809.677	9.61613	1014.54	Y	-	-	-	Y	1	1.40519	5.93243e-06	0.000503148	1.12012e-06	0.685751	0.99999	-1.99142e-06	0.377053	0.999989	0.0188565	0.630807	0.999994	N	N
ENST00000430409.5	ENSG00000114738	1160	MAPKAPK3	HGNC:6888	20	2.41058	70.95	1.73096	106.528	1.39555	80.293	5.09136	215.267	5.04349	158.027	6.75979	278.299	3.09795	173.055	2.27192	86.331	2.9076	170.377	3.69823	154.41	3.56925	158.792	5.44201	253.541	-	-	-	Y	Y	1	0.0268968	0.775099	0.999985	-7.31718e-07	0.790573	0.99999	0.842439	0.00288696	0.211987	1.29516	0.000280458	0.0213792	N	N
ENST00000430421.5	ENSG00000244482	2238	LILRA6	HGNC:15495	20	11.5826	762.438	8.91393	1244.78	8.2542	1071.78	14.5806	1334.2	11.0212	770.92	17.0724	1555.59	22.3401	2837.24	20.6717	1781.19	10.67	1363.82	11.6688	1079.96	13.8863	1340.75	17.9016	1821.69	Y	-	-	-	Y	1	1.13155	3.97706e-07	5.64505e-05	3.80723e-06	0.93132	0.99999	6.29304e-07	0.811959	0.999989	0.610694	0.00416612	0.152707	N	N
ENST00000430705.5	ENSG00000132670	733	PTPRA	HGNC:9664	14	2.96039	47.975	NA	NA	NA	NA	NA	NA	NA	NA	1.63415	36.984	1.33988	39.787	1.16941	24.115	NA	NA	1.00871	21.72	1.64758	38.574	NA	NA	Y	-	-	-	Y	1	6.96184	0.000202774	0.00957653	1.50558e-07	0.177217	NA	-3.1948e-07	0.519764	0.999989	-0.00371605	0.666062	0.999994	N	N
ENST00000431643.5	ENSG00000106263	1074	EIF3B	HGNC:3280	5	NA	NA	NA	NA	NA	NA	NA	NA	NA	NA	2.66916	97.957	NA	NA	NA	NA	NA	NA	NA	NA	1.25116	48.602	1.136	46.749	-	Y	-	-	Y	1	0.00856722	0.173356	NA	6.9957	0.000111553	0.0163712	6.14081e-08	0.814072	0.999989	-0.00276698	0.192807	NA	N	N
ENST00000431816.6	ENSG00000130429	1509	ARPC1B	HGNC:704	17	NA	NA	1.39644	129.902	NA	NA	4.01909	237.764	1.72172	77.735	2.63365	154.022	2.92843	244.453	NA	NA	1.30733	110.667	2.03649	125.475	6.37416	398.51	4.69769	310.7	-	-	-	Y	Y	1	-0.00316261	0.952842	0.999985	4.65366e-06	0.066114	0.99999	3.63587e-06	0.0200259	0.805818	1.82875	0.000223377	0.0182651	N	N
ENST00000433207.6	ENSG00000138398	2776	PPIG	HGNC:14650	5	NA	NA	1.39645	225.376	NA	NA	2.37677	252.425	NA	NA	1.16537	130.01	NA	NA	NA	NA	NA	NA	NA	NA	1.54889	172.705	2.77566	333.975	Y	-	-	-	Y	1	-10.2929	2.08687e-10	7.77876e-08	-1.59453e-06	0.68775	0.99999	2.24768e-08	0.959726	0.999989	-0.00346823	0.0949298	0.90321	N	Y
ENST00000434421.5	ENSG00000131042	2773	LILRB2	HGNC:6606	18	7.8156	651.507	2.40828	434.166	2.38091	400.919	4.709	532.583	8.36441	741.326	9.33098	1069.23	6.52229	1060.7	6.1202	683.759	2.1917	357	3.30583	387.195	5.01716	598.931	6.24159	789.833	Y	-	-	-	Y	1	1.12868	4.46828e-07	6.24046e-05	4.34077e-06	0.280107	0.99999	6.48566e-06	0.0417009	0.999989	0.0122687	0.8864	0.999994	N	N
ENST00000435611.6	ENSG00000183486	3485	MX2	HGNC:7533	11	2.07321	217.127	1.97912	422.982	NA	NA	3.23742	465.544	1.82527	202.015	3.19611	462.563	6.1792	1216.34	5.01062	670.13	NA	NA	1.84802	261.309	1.6494	249.792	2.94	471.344	Y	-	-	-	Y	1	1.31148	6.11937e-06	0.000515463	-2.96428e-06	0.189362	0.99999	3.25471e-06	0.160681	0.999989	0.0729659	0.081835	0.852723	N	N
ENST00000437099.6	ENSG00000007237	8003	GAS7	HGNC:4169	11	3.20312	803.583	2.35841	1218.57	1.96756	956.279	2.51799	870.546	4.84167	1285.48	3.59808	1247.58	1.91257	909.675	NA	NA	3.86014	1833.31	3.55423	1216.42	4.1002	1493.39	6.70969	2576.18	-	-	-	Y	Y	1	-0.00460851	0.76589	0.999985	3.01964e-06	0.175049	0.99999	8.39112e-06	0.285937	0.999989	1.17554	4.04897e-06	0.00071293	N	N
ENST00000438077.1	ENSG00000113916	709	BCL6	HGNC:1001	12	7.408	114.163	8.15955	253.666	5.11752	148.452	18.8213	408.507	6.64382	107.937	10.9396	236.865	29.2858	821.67	30.5517	589.912	5.82075	174.049	8.65817	180.945	12.2836	281.342	18.2906	444.417	Y	-	-	-	Y	1	1.50154	7.33753e-11	3.10307e-08	-1.03064e-06	0.700454	0.99999	3.16876e-07	0.868795	0.999989	0.0896082	0.0480271	0.677181	N	N
ENST00000438958.2	ENSG00000215252	4252	GOLGA8B	HGNC:31973	8	6.87174	872.456	NA	NA	2.18787	543.502	NA	NA	5.50463	737.336	4.56272	794.969	NA	NA	1.60346	264.491	NA	NA	NA	NA	4.1065	726.066	3.84799	724.83	-	-	-	Y	Y	1	0.00243314	0.883327	0.999985	2.12819e-07	0.467109	0.99999	-6.90926e-06	0.949192	0.999989	-1.76131	0.000220661	0.018091	N	N
ENST00000439504.6	ENSG00000168010	3841	ATG16L2	HGNC:25464	20	15.5107	1829.79	9.34619	2416.64	6.06175	1447.88	14.7195	2453.88	13.5626	1708.74	17.0398	2775.39	21.0546	4909.28	21.1659	3351.12	10.8469	2569.81	9.89066	1712.19	13.6713	2402.78	14.7924	2739.88	Y	-	-	-	Y	1	1.06471	1.8499e-07	2.93266e-05	-4.18544e-06	0.430146	0.99999	9.90443e-06	0.132669	0.999989	0.724904	0.000157865	0.0138769	N	N
ENST00000439534.5	ENSG00000239998	1571	LILRA2	HGNC:6603	20	2.41305	107.894	1.50362	145.886	1.62849	146.292	3.24704	205.04	2.23807	106.822	2.82963	176.079	4.36604	382.075	3.99081	236.824	1.80516	159.592	2.50541	162.299	3.75958	251.047	5.11872	356.604	Y	-	-	-	Y	1	1.03083	0.000312334	0.0135522	3.83826e-06	0.147356	0.99999	1.21169e-07	0.892643	0.999989	0.0803156	0.073905	0.823093	N	N
ENST00000439696.3	ENSG00000185650	3017	ZFP36L1	HGNC:1107	20	68.76	5700.85	42.2673	7203.46	42.43	6972.28	100.472	11099	61.0686	5339.16	88.7391	10111.6	128.361	19994.6	115.152	12402	45.1643	7055.64	53.2311	5824.23	77.6168	9016.63	102.919	12652.3	Y	-	-	-	Y	1	1.14849	2.72464e-09	7.44381e-07	4.16582e-07	0.929285	0.99999	2.85311e-06	0.821791	0.999989	0.424749	0.00470813	0.164787	N	N
ENST00000439701.2	ENSG00000185811	3614	IKZF1	HGNC:13176	14	2.1642	235.949	NA	NA	1.28729	272.891	2.2069	332.371	1.35404	156.621	NA	NA	1.10424	228.365	1.32028	185.3	NA	NA	NA	NA	2.22681	353.121	NA	NA	-	-	-	Y	Y	1	0.0183419	0.878297	0.999985	-8.57275e-07	0.507159	0.99999	-1.41664e-06	0.146004	0.999989	-1.82108	1.62588e-05	0.00227073	N	N
ENST00000440083.6	ENSG00000067182	1034	TNFRSF1A	HGNC:11916	20	3.57371	96.113	2.08259	121.793	2.0926	112.809	3.31989	125.726	2.14671	61.565	5.29833	198.072	5.21878	272.826	5.25584	187.374	2.36806	127.994	3.08479	120.418	2.31951	92.925	4.1986	177.53	Y	-	-	-	Y	1	1.02053	0.00103368	0.0355841	-4.31395e-07	0.805037	0.99999	5.29246e-08	0.976053	0.999989	0.0718511	0.110361	0.944942	N	N
ENST00000440482.2	ENSG00000156639	821	ZFAND3	HGNC:18019	11	NA	NA	NA	NA	NA	NA	1.51081	40.978	1.92162	39.493	1.58443	42.999	NA	NA	NA	NA	NA	NA	NA	NA	NA	NA	NA	NA	-	-	Y	-	Y	1	-0.0113046	0.658376	0.999985	-1.24822e-06	0.000228173	0.0293693	6.75444	0.000194353	0.0260776	0.00284868	0.218012	NA	N	N
ENST00000442336.1	ENSG00000203747	462	FCGR3A	HGNC:3619	12	NA	NA	2.9562	50.69	NA	NA	1.38582	16.129	NA	NA	NA	NA	29.5592	437.285	25.4016	262.458	NA	NA	NA	NA	NA	NA	NA	NA	Y	-	-	-	Y	1	3.34007	4.05029e-06	0.000366151	-7.27186e-07	0.0470076	0.99999	3.60698e-07	0.191668	NA	NA	NA	NA	N	N
ENST00000443798.8	ENSG00000129657	2908	SEC14L1	HGNC:10698	20	3.73136	322.231	1.7479	311.367	2.5837	434.001	1.41885	167.877	3.16719	289.545	5.08878	607.075	5.22013	852.363	6.60253	734.901	1.464	240.538	1.84988	217.421	1.13213	141.12	3.08908	406.96	Y	-	-	-	Y	1	1.74942	0.000111771	0.00587833	-2.69589e-07	0.827973	0.99999	-1.32979e-07	0.957524	0.999989	-0.0229238	0.616043	0.999994	N	N
ENST00000443956.7	ENSG00000158517	914	NCF1	HGNC:7660	20	2.35286	54.609	1.46547	75.357	1.24122	58.273	2.87679	95.249	1.86393	46.218	2.21694	71.975	4.69522	213.813	4.46382	139.17	1.4034	66.34	2.18854	75.548	1.6745	58.739	2.71201	99.781	Y	-	-	-	Y	1	1.20585	0.00045695	0.0184888	-9.73168e-07	0.571341	0.99999	-4.29062e-07	0.805461	0.999989	0.0469789	0.169138	0.999994	N	Y
ENST00000444430.2	ENSG00000064012	1275	CASP8	HGNC:1509	8	NA	NA	2.66806	175.824	NA	NA	4.89861	222.083	3.11747	108.283	1.57167	72.177	1.99138	120.928	NA	NA	2.33219	143.76	NA	NA	2.22549	106.121	2.48654	126.084	-	-	Y	-	Y	1	-0.117453	0.154327	0.933496	-5.9739e-06	0.00595869	0.392939	8.63667	1.3454e-06	0.000405096	0.00534105	0.0137301	0.327395	N	Y
ENST00000444610.8	ENSG00000102796	1119	DHRS12	HGNC:25832	13	NA	NA	1.2536	73.606	2.17336	119.738	2.02883	80.794	NA	NA	1.4617	58.104	4.2292	227.097	3.50816	128.27	1.8366	100.924	1.25939	49.123	2.62974	110.259	2.15467	95.662	Y	-	-	-	Y	1	1.2304	0.00109881	0.0374007	4.77677e-07	0.815873	0.99999	-8.04495e-07	0.359927	0.999989	0.00814085	0.652994	0.999994	N	N
ENST00000446284.6	ENSG00000119321	8807	FKBP15	HGNC:23397	16	4.03965	1105.44	1.37348	758.028	2.40755	1261.04	3.50732	1309.05	1.54063	445.569	1.57532	595.158	NA	NA	4.3324	1504.56	NA	NA	2.34718	854.117	2.97996	1170.31	2.50013	1037.4	-	-	Y	-	Y	1	0.0646319	0.434064	0.999985	-4.91622e-06	0.566814	0.99999	-1.29519	5.68899e-08	3.57943e-05	-0.0203037	0.492774	0.999994	N	N
ENST00000446821.5	ENSG00000115091	818	ACTR3	HGNC:170	19	NA	NA	3.81963	147.893	1.18697	43.017	7.0422	184.613	4.95201	98.753	10.2656	271.534	6.26781	220.696	4.60692	111.825	4.59743	167.453	5.4208	138.836	9.11246	251.595	9.5467	281.511	-	-	-	Y	Y	1	0.0895745	0.399514	0.999985	3.64929e-06	0.236559	0.99999	2.75998e-06	0.00508629	0.321916	2.36236	9.11293e-05	0.00905002	N	N
ENST00000447182.6	ENSG00000137575	2103	SDCBP	HGNC:10662	20	10.35	612.812	7.63448	892.83	6.46299	733.047	10.4605	801.27	10.4708	649.826	15.8761	1288.87	18.864	2037.13	15.3183	1159.72	8.14015	884.371	7.23585	536.549	13.2946	1069.19	12.4044	1075.28	Y	-	-	-	Y	1	1.02306	0.000343741	0.014617	4.90387e-07	0.88524	0.99999	2.7455e-06	0.399545	0.999989	0.147822	0.0440555	0.650251	N	N
ENST00000448097.7	ENSG00000132510	6728	KDM6B	HGNC:29012	20	7.82762	1619.2	7.74656	3392.5	6.65412	2730.37	17.1034	4972.23	8.34606	1839.65	13.3546	3819.73	19.8672	7968.19	22.1709	5994.57	7.43306	3000.39	8.33417	2429.61	12.2435	3739.15	18.4569	5905.33	Y	-	-	-	Y	1	1.14781	1.01204e-20	4.46338e-17	2.02017e-05	0.913961	0.99999	7.90462e-07	0.769824	0.999989	0.171696	0.0240396	0.462932	N	N
ENST00000448921.5	ENSG00000197249	3532	SERPINA1	HGNC:8941	2	NA	NA	NA	NA	NA	NA	NA	NA	NA	NA	NA	NA	1.2714	264.223	1.32345	186.449	NA	NA	NA	NA	NA	NA	NA	NA	Y	-	-	-	Y	1	1.48126	0.00011552	0.00603951	-3.09208e-07	0.857418	0.99999	3.55636e-07	0.78339	0.999989	0.00276412	0.908794	0.999994	N	Y
ENST00000449131.6	ENSG00000167995	4267	BEST1	HGNC:12703	17	2.75629	357.428	1.70366	450.643	2.28769	571.151	4.47704	797.538	2.41228	330.674	4.04439	725.066	5.08088	1239.75	5.27458	874.078	2.2389	547.826	2.74966	481.246	3.05865	573.763	4.39585	870.858	Y	-	-	-	Y	1	1.09716	1.98782e-06	0.000198602	-2.70625e-07	0.943864	0.99999	-4.92998e-07	0.821291	0.999989	0.077518	0.110398	0.944942	N	N
ENST00000450123.6	ENSG00000113916	2003	BCL6	HGNC:1001	15	NA	NA	NA	NA	NA	NA	2.98968	247.196	1.86922	117.716	3.31197	270.919	2.40554	276.69	1.69852	132.753	NA	NA	NA	NA	1.92627	168.325	2.4138	222.099	-	-	Y	-	Y	1	0.112444	0.25434	0.999985	-4.73125e-07	0.884754	0.99999	9.99695	1.4764e-09	1.69198e-06	9.03051	1.98583e-07	6.50999e-05	N	N
ENST00000450882.1	ENSG00000086504	619	MRPL28	HGNC:14484	15	NA	NA	2.23431	62.971	NA	NA	2.98047	55.403	2.8224	38.959	3.22171	58.818	1.17877	29.285	NA	NA	NA	NA	NA	NA	1.33482	26.281	2.85869	59.354	-	-	Y	-	Y	1	-0.0238441	0.374318	0.999985	-1.14072e-06	0.349171	0.99999	7.22309	5.77342e-05	0.00977628	NA	NA	NA	N	N
ENST00000451320.6	ENSG00000164144	3424	ARFIP1	HGNC:21496	12	1.41531	140.437	NA	NA	1.09485	210.217	1.05239	132.003	NA	NA	1.82134	247.082	2.01798	363.657	2.20487	281.544	NA	NA	NA	NA	NA	NA	NA	NA	Y	-	-	-	Y	1	1.78207	7.19607e-09	1.65789e-06	-2.34808e-07	0.626011	0.99999	-4.61499e-07	0.535558	0.999989	-0.00610909	0.509984	0.999994	N	N
ENST00000452961.5	ENSG00000163882	791	POLR2H	HGNC:9195	15	2.17503	39.573	NA	NA	NA	NA	NA	NA	1.04992	20.137	1.94223	49.502	NA	NA	1.08397	25.099	1.27187	45.086	NA	NA	1.82619	49.326	1.32918	38.037	-	Y	-	-	Y	1	0.0553083	0.00107358	0.0366428	6.69461	0.000231296	0.0295925	-5.27278e-07	0.684385	0.999989	0.0126308	0.61274	0.999994	N	N
ENST00000454703.6	ENSG00000151726	3636	ACSL1	HGNC:3569	9	1.78927	192.8	NA	NA	NA	NA	1.79478	260.566	NA	NA	1.2041	178.588	3.22104	642.774	2.09089	285.94	1.26615	252.957	1.14472	161.184	2.33769	356.528	1.32633	215.796	Y	-	-	-	Y	1	1.30248	0.000588887	0.0226262	1.8277e-06	0.542654	0.99999	-1.37984e-06	0.354938	0.999989	0.103529	0.0269524	0.495864	N	Y
ENST00000455407.5	ENSG00000148341	837	SH3GLB2	HGNC:10834	15	NA	NA	NA	NA	NA	NA	1.97123	56.652	2.41657	51.256	2.89696	80.535	1.3418	52.264	2.02289	53.845	1.39004	56.659	NA	NA	NA	NA	1.58345	50.253	-	-	Y	-	Y	1	0.0209088	0.443809	0.999985	5.69857e-08	0.878491	0.99999	7.96141	5.66597e-06	0.00131272	0.0198918	0.000348481	0.025417	N	N
ENST00000456048.5	ENSG00000183597	2439	TANGO2	HGNC:25439	14	1.35645	100.067	NA	NA	NA	NA	NA	NA	NA	NA	NA	NA	1.45024	209.477	1.58078	154.878	1.05503	154.679	NA	NA	1.75947	191.822	1.37592	157.898	Y	-	-	-	Y	1	1.58718	1.18086e-05	0.000880564	4.64064e-06	0.0177175	0.894497	-3.23223e-07	0.457761	0.999989	0.017901	0.515444	0.999994	N	N
ENST00000456504.5	ENSG00000140563	4493	MCTP2	HGNC:25636	10	NA	NA	NA	NA	NA	NA	NA	NA	NA	NA	NA	NA	1.09641	273.789	1.99719	342.392	NA	NA	NA	NA	NA	NA	NA	NA	Y	-	-	-	Y	1	2.25736	1.2864e-06	0.00014164	2.36206e-06	0.449346	0.99999	-1.36647e-07	0.898691	0.999989	0.0189166	0.441251	0.999994	N	N
ENST00000458520.5	ENSG00000144567	992	RETREG2	HGNC:28450	13	NA	NA	1.33107	74.381	NA	NA	NA	NA	NA	NA	NA	NA	1.25868	62.629	1.39502	47.425	1.41919	73.401	1.42516	53.504	1.5155	58.376	NA	NA	-	-	-	Y	Y	1	0.0102482	0.71394	0.999985	-4.92355e-08	0.808436	0.99999	1.16919e-07	0.23047	NA	8.77434	5.27294e-07	0.000140778	N	N
ENST00000460560.5	ENSG00000157800	2111	SLC37A3	HGNC:20651	15	1.41905	83.775	NA	NA	NA	NA	1.24769	99.281	1.0631	65.843	1.87367	152.855	2.05761	220.874	2.15342	158.411	NA	NA	NA	NA	1.11651	93.345	1.35061	120.33	Y	-	-	-	Y	1	1.24963	0.000209971	0.00985888	1.73734e-06	0.930719	0.99999	7.89208e-07	0.706361	0.999989	0.0207814	0.571	0.999994	N	N
ENST00000460766.5	ENSG00000136718	2379	IMP4	HGNC:30856	14	7.89704	554.87	1.71379	255.48	2.62854	364.921	4.49185	438.098	5.08837	380.945	4.23267	412.495	NA	NA	1.01464	93.923	2.55775	351.303	1.25215	123.77	2.82716	290.602	5.1363	556.423	Y	-	-	-	Y	1	-1.20666	0.00113773	0.0383783	3.98414e-07	0.883639	0.99999	-2.97082e-06	0.30645	0.999989	-0.0273193	0.411035	0.999994	N	N
ENST00000462625.1	ENSG00000182541	1042	LIMK2	HGNC:6614	20	1.866	48.59	1.82484	96.669	1.44242	71.658	3.73828	135.279	1.8952	51.883	3.64565	131.933	5.1849	250.669	5.38363	177.996	1.64488	81.619	1.98119	69.828	2.56946	97.919	3.57962	144.931	Y	-	-	-	Y	1	1.10896	0.000271508	0.012111	-8.71216e-07	0.665507	0.99999	5.91641e-07	0.676306	0.999989	0.0417864	0.183257	0.999994	N	Y
ENST00000463411.1	ENSG00000196923	1015	PDLIM7	HGNC:22958	19	4.54216	105.387	2.29848	109.52	2.98502	135.426	6.61532	226.39	3.27714	81.054	5.69425	185.315	8.70974	381.116	7.56578	223.88	3.09291	144.814	3.8412	125.621	5.39113	192.166	7.2485	269.28	Y	-	-	-	Y	1	1.06026	0.00114391	0.0385111	2.00583e-06	0.616654	0.99999	-4.88208e-07	0.797405	0.999989	0.0581915	0.170033	0.999994	N	N
ENST00000463577.2	ENSG00000160404	2211	TOR2A	HGNC:11996	2	NA	NA	NA	NA	NA	NA	NA	NA	1.06112	73.96	1.04251	93.959	NA	NA	NA	NA	NA	NA	NA	NA	NA	NA	NA	NA	-	-	Y	-	Y	1	-0.0217565	0.412109	0.999985	-2.95048e-06	0.115417	0.99999	8.53424	6.36954e-07	0.000218598	7.34129	9.28158e-05	0.00920159	N	N
ENST00000464302.1	ENSG00000116741	665	RGS2	HGNC:9998	20	1.96659	27.542	3.00644	84.66	2.00113	52.729	5.0206	97.036	1.83416	26.86	3.98904	78.206	8.91149	227.799	9.56806	169.987	3.45885	92.697	3.46702	64.606	2.88492	58.746	5.02272	109.936	Y	-	-	-	Y	1	1.31878	0.000129793	0.00662858	-6.43684e-07	0.496287	0.99999	4.09307e-08	0.984833	0.999989	0.0502878	0.0543709	0.722378	N	N
ENST00000465449.5	ENSG00000164054	1739	SHISA5	HGNC:30376	2	NA	NA	NA	NA	NA	NA	NA	NA	NA	NA	NA	NA	NA	NA	NA	NA	NA	NA	NA	NA	1.01443	75.092	1.05977	82.757	-	Y	-	-	Y	1	0.00843268	0.216153	NA	8.29169	1.87382e-06	0.000494267	1.36015e-07	0.288626	NA	0.00285586	0.210918	NA	N	N
ENST00000465772.5	ENSG00000099246	985	RAB18	HGNC:14244	6	NA	NA	NA	NA	NA	NA	NA	NA	1.81471	44.85	1.32944	43.064	1.61397	68.832	2.86826	87.074	NA	NA	1.94874	56.873	NA	NA	1.88671	64.308	-	-	Y	-	Y	1	0.0260488	0.318277	0.999985	1.40672e-09	0.990668	0.99999	6.99609	0.000120818	0.0176222	8.46052	3.47844e-06	0.000623956	N	N
ENST00000467001.1	ENSG00000159339	471	PADI4	HGNC:18368	20	11.9738	103.312	6.6001	133.192	9.99303	177.874	5.74239	71.798	15.1324	139.623	21.8184	265.636	27.857	476.17	26.7484	320.809	11.6297	220.026	12.263	166.572	3.68252	49.009	7.48575	106.952	Y	-	-	-	Y	1	2.035	3.67458e-05	0.00232948	-1.10075e-06	0.379984	0.99999	1.06556e-06	0.58304	0.999989	0.059884	0.119617	0.969104	N	Y
ENST00000467243.5	ENSG00000148399	1311	DPH7	HGNC:25199	16	2.65239	95.686	1.18134	92.407	1.04392	75.456	3.03677	155.37	1.62667	62.614	2.42917	122.354	NA	NA	NA	NA	NA	NA	NA	NA	1.88253	101.893	1.77708	100.314	Y	-	-	-	Y	1	-3.06178	4.40535e-06	0.000390249	-2.14581e-06	0.269906	0.99999	-1.35115e-06	0.826872	0.999989	-0.00670522	0.459617	0.999994	N	N
ENST00000467525.5	ENSG00000143226	1642	FCGR2A	HGNC:3616	12	5.18914	234.724	5.11061	468.085	4.75427	409.144	10.4725	659.507	4.48593	214.382	8.07977	508.768	15.769	1324.87	14.8463	847.946	5.83155	500.012	6.82567	417.642	7.79263	517.213	12.8903	900.897	Y	-	-	-	Y	1	1.30529	1.44565e-09	4.29135e-07	1.74748e-06	0.885347	0.99999	-5.86315e-07	0.774068	0.999989	0.0999824	0.0324661	0.549244	N	N
ENST00000467662.5	ENSG00000146112	1156	PPP1R18	HGNC:29413	12	16.4104	498.817	5.34109	342.974	4.87775	291.807	11.6582	497.339	9.21036	297.146	12.0028	507.609	12.5541	728.138	15.4412	609.991	7.94059	473.906	11.1859	479.853	12.2129	550.239	13.3499	633.342	Y	-	-	-	Y	1	1.04074	4.14454e-07	5.84248e-05	4.3686e-06	0.308864	0.99999	-1.55352e-06	0.622193	0.999989	0.164387	0.0259298	0.485611	N	N
ENST00000468083.1	ENSG00000159840	1146	ZYX	HGNC:13200	20	4.36346	125.591	3.6486	224.076	2.93395	168.345	7.39584	308.051	3.06991	94.392	5.50318	220.993	9.08205	506.664	10.0312	379.246	3.85992	224.075	4.06702	168.936	6.69261	292.329	8.4066	384.35	Y	-	-	-	Y	1	1.07699	3.31798e-06	0.000310402	8.91692e-07	0.780192	0.99999	-1.87856e-08	0.744282	0.999989	0.102024	0.0447507	0.655353	N	Y
ENST00000468204.2	ENSG00000111832	505	RWDD1	HGNC:20993	7	NA	NA	NA	NA	NA	NA	2.32325	26.767	3.54469	33.06	4.57636	56.826	NA	NA	NA	NA	1.49842	26.045	NA	NA	NA	NA	NA	NA	-	-	Y	-	Y	1	-0.00847799	0.706223	0.999985	-4.22328e-07	0.0299889	NA	6.92625	0.000125557	0.0181893	0.00289062	0.173517	NA	N	N
ENST00000468221.5	ENSG00000018280	5772	SLC11A1	HGNC:10907	20	7.02139	1278.57	4.8234	1864.67	5.03492	1814.07	10.8147	2730.7	6.71349	1301.12	9.51248	2389.5	12.3077	4336.65	12.5786	2997.11	6.59171	2328.06	6.73513	1727.03	7.75162	2065.4	10.162	2852.23	Y	-	-	-	Y	1	1.05006	1.45144e-11	7.53089e-09	-3.02634e-06	0.563155	0.99999	-7.16497e-08	0.968724	0.999989	0.599245	0.00407106	0.151349	N	N
ENST00000468945.1	ENSG00000159339	373	PADI4	HGNC:18368	20	15.8064	82.564	8.3411	98.104	13.0526	137.118	7.71208	60.733	17.9093	99.895	29.5618	224.963	45.3715	448.29	28.1676	197.721	13.2255	153.205	15.3899	125.656	5.55294	46.703	10.4767	92.849	Y	-	-	-	Y	1	2.02779	0.000173273	0.00837134	-8.68874e-07	0.493536	0.99999	1.41898e-06	0.661676	0.999989	0.0437335	0.219596	0.999994	N	Y
ENST00000472804.1	ENSG00000121858	566	TNFSF10	HGNC:11925	20	6.32863	69.279	3.05134	68.143	3.18695	66.148	6.18043	94.711	5.43166	62.492	6.21712	95.943	9.49022	189.379	9.09911	126.873	3.46489	74.874	3.35604	50.059	6.0781	98.348	6.51946	113.033	Y	-	-	-	Y	1	1.10101	0.00112459	0.0380932	3.98092e-07	0.857574	0.99999	-9.98654e-07	0.976332	0.999989	0.0224198	0.513881	0.999994	N	N
ENST00000473185.1	ENSG00000133048	1920	CHI3L1	HGNC:1932	13	1.43422	79.543	NA	NA	1.31605	144.396	3.29224	254.904	1.02349	60.396	2.17118	166.753	4.51521	481.636	4.536	327.989	1.98315	215.083	2.09653	164.072	1.99315	162.956	2.64344	227.287	Y	-	-	-	Y	1	1.35977	0.000286352	0.0126434	-5.86821e-07	0.881812	0.99999	-5.80034e-07	0.688793	0.999989	0.0817641	0.0287383	0.513581	N	N
ENST00000473533.6	ENSG00000148634	3593	HERC4	HGNC:24521	8	2.17318	228.603	NA	NA	1.14553	231.671	NA	NA	1.53824	170.091	1.08944	157.301	NA	NA	NA	NA	NA	NA	NA	NA	1.45249	208.877	1.18455	182.942	-	-	-	Y	Y	1	-0.00449979	0.956635	0.999985	5.21752e-06	0.0229556	0.99999	-3.22869e-06	0.150118	0.999989	-9.95107	7.93707e-10	5.29763e-07	N	N
ENST00000474129.1	ENSG00000114626	683	ABTB1	HGNC:18275	20	9.47402	137.952	5.72113	177.46	5.40738	154.79	25.7759	529.075	7.40104	113.794	17.0908	348.183	16.4715	451.927	16.2282	306.697	8.55679	251.803	13.0874	268.911	15.079	327.381	25.677	592.082	-	-	-	Y	Y	1	0.124814	0.227523	0.999985	8.04695e-07	0.736056	0.99999	1.13774e-06	0.537812	0.999989	1.03597	0.000705469	0.0432173	N	N
ENST00000474403.1	ENSG00000137078	933	SIT1	HGNC:17710	7	1.08088	24.926	NA	NA	NA	NA	NA	NA	NA	NA	NA	NA	NA	NA	NA	NA	NA	NA	NA	NA	2.10735	72.772	1.88368	68.247	-	Y	-	-	Y	1	0.00848832	0.198552	NA	8.02544	5.08481e-06	0.00116653	-1.29106e-07	0.766374	0.999989	-0.00956155	0.0304094	NA	N	N
ENST00000474459.6	ENSG00000116337	3989	AMPD2	HGNC:469	4	NA	NA	NA	NA	NA	NA	NA	NA	NA	NA	2.88767	497.333	NA	NA	NA	NA	2.00843	497.655	1.66518	301.287	1.0164	186.472	NA	NA	-	-	-	Y	Y	1	0.00744276	0.702225	0.999985	1.01725e-07	0.890465	0.99999	1.57661e-07	7.52814e-06	0.00167174	12.0896	3.08334e-14	3.53974e-10	N	N
ENST00000475298.5	ENSG00000163660	2362	CCNL1	HGNC:20569	20	7.18811	482.384	1.93704	260.002	4.01646	515.407	2.74861	246.265	3.11738	218.864	3.55139	327.769	5.63039	698.155	4.81163	411.151	1.32228	163.904	2.03041	176.352	4.11042	387.052	2.7427	276.438	Y	-	-	-	Y	1	1.26478	0.000100834	0.00538108	7.34443e-07	0.830651	0.99999	-0.909653	0.000107014	0.0161216	-0.597797	0.00551151	0.181299	N	N
ENST00000475721.5	ENSG00000114867	1271	EIF4G1	HGNC:3296	5	NA	NA	1.36873	102.243	NA	NA	NA	NA	2.43232	89.74	NA	NA	NA	NA	NA	NA	1.65105	113.402	1.42885	71.488	NA	NA	1.62837	88.081	-	-	-	Y	Y	1	-0.0222611	0.395293	0.999985	-2.44933e-07	0.611585	0.99999	2.2265e-07	0.0444703	0.999989	9.51224	2.32513e-08	1.0035e-05	N	N
ENST00000476031.1	ENSG00000203747	691	FCGR3A	HGNC:3619	18	21.2753	317.817	23.2369	709.387	13.9779	397.84	46.0577	972.309	18.127	285.607	26.0023	545.42	100.856	2761.36	93.7205	1768.61	16.6215	488.558	22.7378	467.714	28.8081	642.433	45.2709	1070.92	Y	-	-	-	Y	1	1.84342	6.03409e-20	2.32856e-16	-2.32691e-06	0.439729	0.99999	-4.95453e-07	0.857599	0.999989	0.493572	0.00842393	0.239656	N	N
ENST00000477801.1	ENSG00000143546	717	S100A8	HGNC:10498	20	18.9025	304.622	21.1905	725.092	23.7818	754.634	49.1417	1139.91	23.9498	411.05	34.8291	792.204	116.996	3571.55	98.9295	2068.03	35.4779	1147.71	36.8783	854.647	29.4734	723.869	51.3708	1314.35	Y	-	-	-	Y	1	1.99885	1.23964e-16	2.25119e-13	1.49069e-06	0.750816	0.99999	-2.61278e-07	0.849378	0.999989	0.0964827	0.0149245	0.344613	N	Y
ENST00000478902.1	ENSG00000204160	562	ZDHHC18	HGNC:20712	20	14.3457	157.679	9.15619	212.323	6.07364	129.485	17.7983	281.44	11.1625	129.827	16.4542	256.631	23.4723	479.834	24.5314	348.325	7.723	171.999	8.54553	134.358	13.8467	231.885	14.0801	248.833	Y	-	-	-	Y	1	1.09987	7.15647e-06	0.000584483	-3.02702e-06	0.304381	0.99999	1.28489e-06	0.666529	0.999989	0.0804884	0.135826	0.999994	N	N
ENST00000479049.6	ENSG00000135636	3399	DYSF	HGNC:3097	12	4.44873	465.225	4.06558	907.235	5.17578	1075.57	9.42303	1377.01	5.24151	584.442	6.49063	939.426	14.3049	2898.42	13.2556	1817.37	5.97401	1221.43	5.11212	760.078	6.57155	1014.07	9.68364	1566.81	Y	-	-	-	Y	1	1.4041	1.19939e-11	6.43956e-09	-5.86845e-07	0.859627	0.99999	-1.29646e-06	0.621053	0.999989	0.0567753	0.127493	0.986028	N	N
ENST00000479199.1	ENSG00000115271	597	GCA	HGNC:15990	17	5.23341	62.631	11.2791	276.411	6.87643	156.78	19.6261	327.856	3.37438	42.373	12.6832	213.306	40.4867	888.557	26.5093	405.695	9.40156	221.046	12.4013	202.481	16.7264	294.944	21.375	405.163	Y	-	-	-	Y	1	1.24495	0.000300563	0.0131337	5.97873e-06	0.786657	0.99999	-3.31722e-07	0.821444	0.999989	0.0580306	0.0432512	0.643677	N	N
ENST00000480562.3	ENSG00000161204	1182	ABCF3	HGNC:72	12	1.96195	62.525	NA	NA	NA	NA	NA	NA	2.13119	72.32	1.51249	67.033	NA	NA	NA	NA	NA	NA	NA	NA	1.96325	93.151	1.36038	67.901	-	Y	-	-	Y	1	7.05241	0.000162104	0.00792473	8.30834	2.15109e-06	0.000555746	7.98812e-07	0.454743	0.999989	-0.00140558	0.865967	0.999994	N	N
ENST00000481117.1	ENSG00000012779	514	ALOX5	HGNC:435	20	25.3336	221.485	13.8435	255.872	20.7296	355.794	33.8252	438.54	26.3875	244.321	30.1796	373.77	38.2043	622.258	40.9963	463.015	21.2533	392.534	26.8342	340.203	30.238	411.836	38.4331	553.383	Y	-	-	-	Y	1	1.05003	1.01862e-05	0.00078032	2.0661e-06	0.51105	0.99999	-6.79113e-07	0.745124	0.999989	0.0789515	0.091849	0.892538	N	Y
ENST00000481161.5	ENSG00000115271	605	GCA	HGNC:15990	20	8.64038	106.112	9.59117	243.145	7.8522	185.914	16.4657	278.739	7.95958	103.249	9.72732	167.589	33.0483	746.303	25.3417	401.441	9.76463	237.419	10.216	170.893	12.2622	219.123	16.7478	320.256	Y	-	-	-	Y	1	1.34898	2.83972e-05	0.00187927	-1.75775e-06	0.527503	0.99999	-1.21254e-06	0.517959	0.999989	0.0632674	0.0856175	0.869828	N	N
ENST00000481673.5	ENSG00000100288	1856	CHKB	HGNC:1938	7	NA	NA	1.02856	112.385	1.32652	135.796	1.49558	110.429	1.02583	57.062	NA	NA	NA	NA	NA	NA	NA	NA	NA	NA	NA	NA	2.19043	178.33	Y	-	-	-	Y	1	-8.78849	2.9733e-07	4.47764e-05	-2.66347e-07	0.827651	0.99999	-3.25952e-08	0.786569	0.999989	-0.00129508	0.815662	0.999994	N	Y
ENST00000481771.5	ENSG00000173171	2579	MTX1	HGNC:7504	12	5.39605	416.592	3.05223	499.243	2.46944	374.687	7.37991	793.029	4.86592	399.434	7.27278	777.037	8.06217	1195.83	8.92358	898.886	2.63596	396.558	3.51834	382.881	5.1363	582.576	6.54296	783.081	Y	-	-	-	Y	1	1.06138	1.13065e-07	1.8817e-05	-1.81311e-06	0.597664	0.99999	4.08692e-06	0.24515	0.999989	0.189973	0.0458353	0.661575	N	N
ENST00000481787.6	ENSG00000134905	1223	CARS2	HGNC:25695	8	NA	NA	1.02656	71.817	NA	NA	1.10417	50.469	1.84075	64.113	5.04326	229.069	2.74327	173.18	2.51747	108.272	NA	NA	NA	NA	NA	NA	3.51577	179.585	-	-	Y	-	Y	1	0.429012	0.0120959	0.221682	5.68174e-08	0.918344	0.99999	9.3189	1.29745e-07	6.60843e-05	NA	NA	NA	N	N
ENST00000482953.5	ENSG00000183486	3595	MX2	HGNC:7533	6	NA	NA	NA	NA	NA	NA	NA	NA	NA	NA	1.37667	205.012	1.23345	248.359	1.49923	205.996	NA	NA	NA	NA	NA	NA	1.43499	235.571	Y	-	-	-	Y	1	1.02497	0.000405036	0.0167812	2.14294e-06	0.588513	0.99999	7.46595e-07	0.295217	0.999989	0.073281	0.0852703	0.868017	N	N
ENST00000483295.1	ENSG00000116741	877	RGS2	HGNC:9998	20	4.51609	93.511	5.46979	225.459	3.59941	140.238	8.19097	229.675	5.66397	123.103	7.44681	214.456	12.6043	475.912	14.6563	384.18	5.71366	223.106	5.83584	157.535	4.66961	137.754	8.2964	262.864	Y	-	-	-	Y	1	1.14021	6.99153e-05	0.00395678	-2.74836e-06	0.335204	0.99999	9.01614e-07	0.638165	0.999989	0.105557	0.0172231	0.377651	N	N
ENST00000483497.6	ENSG00000126883	3275	NUP214	HGNC:8064	11	1.2759	127.281	NA	NA	NA	NA	1.42882	198.315	1.06129	112.698	2.06983	285.934	2.05033	392.006	2.83547	367.672	1.56771	303.654	1.18228	165.356	1.72522	252.707	2.74219	421.677	Y	-	-	-	Y	1	1.06789	0.000521046	0.0205044	2.00376e-06	0.356514	0.99999	3.08171e-07	0.877675	0.999989	0.0854639	0.0374138	0.594406	N	N
ENST00000483674.3	ENSG00000102125	1483	TAFAZZIN	HGNC:11577	7	NA	NA	NA	NA	NA	NA	NA	NA	1.57692	69.608	1.58055	91.246	NA	NA	NA	NA	NA	NA	NA	NA	1.86833	115.649	NA	NA	-	-	Y	-	Y	1	0.0102795	0.0995327	0.783488	7.53309	0.000121191	0.0176558	8.42733	9.69282e-07	0.00030493	0.022254	0.000215752	0.0178449	N	N
ENST00000483722.2	ENSG00000112195	3785	TREML2	HGNC:21092	20	5.65603	663.877	4.56776	1145.45	2.74636	640.051	6.98006	1138.45	5.0336	628.903	8.852	1436.53	10.2331	2329.89	11.3132	1747.95	3.36988	770.966	4.05813	675.489	5.15829	888.199	7.0156	1271.34	Y	-	-	-	Y	1	1.13481	2.32124e-07	3.57414e-05	4.46529e-06	0.268864	0.99999	5.92083e-06	0.204581	0.999989	0.541977	0.000520741	0.0347217	N	N
ENST00000483764.5	ENSG00000086504	1512	MRPL28	HGNC:14484	12	4.11518	171.067	1.31424	116.777	1.62187	134.191	2.05247	119.427	NA	NA	NA	NA	1.42059	114.454	2.29435	125.134	1.48644	121.441	2.02445	119.035	NA	NA	2.36189	152.331	-	-	Y	-	Y	1	0.0889433	0.376907	0.999985	-8.37971e-07	0.51441	0.99999	-10.1636	5.86394e-10	7.5266e-07	0.0192697	0.665859	0.999994	N	N
ENST00000483930.2	ENSG00000163131	1864	CTSS	HGNC:2545	19	8.63586	436.841	3.62143	359.784	6.45597	615.323	3.92567	265.763	8.74517	463.195	14.425	1005.6	9.07887	838.317	8.55122	542.306	5.59017	515.67	4.97782	320.967	5.59126	397.513	7.66555	580.831	Y	-	-	-	Y	1	1.16448	0.000830151	0.0299223	-3.95891e-07	0.545334	0.99999	8.33359e-07	0.653786	0.999989	0.0239383	0.591937	0.999994	N	Y
ENST00000484996.5	ENSG00000135821	1369	GLUL	HGNC:4341	16	NA	NA	5.87694	437.362	NA	NA	NA	NA	NA	NA	3.16609	157.632	4.64792	315.744	4.88686	224.871	3.16135	224.376	4.69739	236.867	6.21502	334.209	3.53195	199.024	-	-	-	Y	Y	1	0.00302623	0.883795	0.999985	-9.20502e-07	0.941568	0.99999	1.49206e-07	0.761202	0.999989	3.05375	5.35208e-13	2.79286e-09	N	Y
ENST00000486608.1	ENSG00000143226	884	FCGR2A	HGNC:3616	12	11.9902	251.951	6.74465	285.165	9.3255	370.578	11.3844	324.223	10.5813	234.91	14.5743	427.127	16.7353	648.663	19.1618	515.93	7.37342	296.549	8.24768	228.519	10.0625	301.473	16.1152	517.049	Y	-	-	-	Y	1	1.22999	4.63454e-07	6.39231e-05	6.66075e-07	0.762377	0.99999	-1.07292e-06	0.652152	0.999989	0.0230582	0.550377	0.999994	N	N
ENST00000487445.6	ENSG00000115271	1808	GCA	HGNC:15990	20	10.9808	451.94	13.7822	1107.84	8.89676	746.84	25.9257	1282.63	10.3955	439.42	14.1752	792.635	35.0678	2549.87	30.5886	1637.17	13.9094	1010.86	14.6704	688.512	18.865	979.39	24.3806	1352.64	Y	-	-	-	Y	1	1.01671	2.12354e-06	0.000209117	-4.05778e-06	0.318362	0.99999	-6.56988e-07	0.726089	0.999989	0.911142	0.00156852	0.0787452	N	N
ENST00000488324.1	ENSG00000146112	1328	PPP1R18	HGNC:29413	2	NA	NA	NA	NA	NA	NA	NA	NA	NA	NA	NA	NA	1.28189	89.422	1.372	65.181	NA	NA	NA	NA	NA	NA	NA	NA	Y	-	-	-	Y	1	2.96032	4.51583e-06	0.000397187	1.45385e-07	0.733137	0.99999	-1.17011e-07	0.776108	0.999989	0.00469341	0.773912	0.999994	N	N
ENST00000488373.5	ENSG00000136238	845	RAC1	HGNC:9801	3	NA	NA	NA	NA	NA	NA	NA	NA	NA	NA	3.29986	87.601	1.07612	38.101	8.03758	194.909	NA	NA	NA	NA	NA	NA	NA	NA	Y	-	-	-	Y	1	9.77492	7.04381e-07	8.8039e-05	1.43034e-07	0.299916	NA	1.82276e-07	0.079279	0.999989	NA	NA	NA	N	Y
ENST00000488758.1	ENSG00000128383	344	APOBEC3A	HGNC:17343	20	46.2197	196.138	25.1124	229.18	35.9065	296.906	61.6009	386.808	47.391	212.912	67.5792	415.743	105.901	819.827	103.869	574.821	35.9747	331.095	58.9107	370.049	43.8628	293.876	63.247	453.515	Y	-	-	-	Y	1	1.63322	2.89943e-10	1.02887e-07	-5.37441e-09	0.990227	0.99999	1.00383e-07	0.914881	0.999989	0.0876836	0.0549056	0.725074	N	N
ENST00000489551.5	ENSG00000119535	787	CSF3R	HGNC:2439	20	53.753	987.168	47.6382	1847.57	42.9336	1550.59	116.444	3057.31	52.4052	1024.57	119.362	3079.85	144.34	5008.88	147.57	3501.23	51.3711	1888.56	76.5187	2006.74	81.2656	2257.81	136.048	3951.12	Y	-	-	-	Y	1	1.22262	6.32241e-12	3.68274e-09	1.60426e-06	0.778365	0.99999	1.6771e-06	0.444493	0.999989	0.770522	0.00261217	0.111232	N	N
ENST00000490569.6	ENSG00000156508	2177	EEF1A1	HGNC:3189	19	5.40973	334.144	2.60231	320.196	2.58693	301	4.80964	404.928	6.04111	391.861	8.71116	743.513	1.15972	131.984	NA	NA	1.68303	192.78	1.18881	96.344	6.21626	550.437	4.03418	380.153	Y	-	-	-	Y	1	-1.17458	0.000373497	0.0157377	6.33777e-07	0.826842	0.99999	6.49292e-06	0.0405181	0.999989	-0.057089	0.184848	0.999994	N	Y
ENST00000491210.1	ENSG00000163563	797	MNDA	HGNC:7183	20	8.12862	149.354	5.716	211.467	5.99477	210.936	14.4136	349.507	9.83295	191.284	16.9469	432.461	17.1949	578.558	17.9361	426.181	7.98899	282.072	10.7151	255.193	8.87385	226.291	20.5166	565.183	Y	-	-	-	Y	1	1.11435	1.68121e-05	0.00119866	8.05925e-07	0.664353	0.99999	2.06462e-06	0.322051	0.999989	0.157589	0.0109767	0.284458	N	N
ENST00000491660.1	ENSG00000120742	830	SERP1	HGNC:10759	20	4.54949	81.357	4.28718	159.206	1.85339	64.901	11.8628	313.399	7.03555	133.544	5.21579	130.456	4.96917	167.3	5.72507	132.235	4.48587	165.553	5.20366	133.919	9.27774	256.32	7.65967	223.895	-	-	-	Y	Y	1	-0.0354384	0.743806	0.999985	-1.54706e-06	0.567555	0.99999	3.54437e-06	0.180903	0.999989	1.20762	0.000371886	0.0268173	N	N
ENST00000491841.1	ENSG00000143226	730	FCGR2A	HGNC:3616	12	5.40795	86.251	6.29283	199.237	5.26466	156.209	9.50879	210.453	6.70627	111.84	9.66063	215.613	16.2764	469.436	16.6036	330.547	4.82135	145.695	6.65815	140.28	8.92239	208.021	14.4222	359.838	Y	-	-	-	Y	1	1.20492	5.87747e-05	0.00343654	3.16128e-07	0.77751	0.99999	3.4152e-07	0.84315	0.999989	0.0386033	0.227247	0.999994	N	N
ENST00000492413.5	ENSG00000018280	975	SLC11A1	HGNC:10907	13	7.40116	189.503	4.70876	271.426	5.08983	266.422	7.5667	273.383	5.84857	160.179	9.03749	321.084	14.328	730	15.6304	544.821	3.24514	170.653	5.24707	201.8	7.05634	270.091	12.7062	515.548	Y	-	-	-	Y	1	1.53046	6.65345e-09	1.54556e-06	1.25291e-06	0.565451	0.99999	-6.89323e-07	0.731352	0.999989	0.014675	0.719089	0.999994	N	N
ENST00000492845.6	ENSG00000008130	937	NADK	HGNC:29831	20	8.81957	204.987	6.66809	327.697	5.35186	243.631	13.1564	430.512	8.48015	209.479	16.1668	523.968	18.2415	806.952	20.1941	609.233	6.03706	277.246	9.9259	325.924	12.3118	425.599	17.8996	652.753	Y	-	-	-	Y	1	1.27424	4.524e-10	1.52639e-07	3.91047e-06	0.486227	0.99999	1.92049e-06	0.366352	0.999989	0.150774	0.0206531	0.421377	N	N
ENST00000493306.1	ENSG00000136826	2706	KLF4	HGNC:6348	12	NA	NA	1.16514	183.392	NA	NA	NA	NA	1.27519	103.939	3.11708	331.153	NA	NA	NA	NA	NA	NA	NA	NA	NA	NA	2.05139	239.769	-	-	Y	-	Y	1	-0.0750362	0.243879	0.999985	-2.27702e-07	0.938021	0.99999	2.0009	0.000238443	0.0306194	0.0587817	0.0144955	0.338239	N	N
ENST00000493815.5	ENSG00000196923	1686	PDLIM7	HGNC:22958	4	NA	NA	NA	NA	NA	NA	NA	NA	NA	NA	1.9672	125.944	1.53211	135.33	2.40534	143.296	NA	NA	NA	NA	NA	NA	1.78971	128.277	Y	-	-	-	Y	1	1.48831	0.000333803	0.0143016	9.99815e-07	0.486042	0.99999	3.79769e-07	0.71957	0.999989	0.0296469	0.224945	0.999994	N	N
ENST00000494142.1	ENSG00000125505	3039	MBOAT7	HGNC:15505	18	9.08955	832.985	6.31892	1226.55	6.33854	1148.27	11.9974	1536.65	6.80525	664.052	13.7309	1742.95	15.9643	2820.26	15.5053	1852.76	6.57297	1173.44	7.0778	914.449	9.78394	1322.14	14.2496	2019.07	Y	-	-	-	Y	1	1.10698	5.59397e-10	1.80834e-07	2.61746e-07	0.951445	0.99999	-2.63136e-07	0.982525	0.999989	0.126796	0.0700858	0.803956	N	N
ENST00000494322.5	ENSG00000018280	1781	SLC11A1	HGNC:10907	10	NA	NA	1.50354	171.47	1.45684	153.067	9.24451	672.825	NA	NA	5.42266	390.209	12.9595	1329.24	13.8028	961.014	4.18313	433.91	5.91888	448.127	8.66159	666.42	7.46467	605.876	Y	-	-	-	Y	1	1.53951	0.000741294	0.0274403	1.2919e-06	0.451092	0.99999	2.765e-08	0.852573	0.999989	0.00512936	0.334176	0.999994	N	N
ENST00000495279.2	ENSG00000125505	1585	MBOAT7	HGNC:15505	12	2.49443	106.48	1.43483	130.01	2.02847	172.203	4.69059	289.32	1.88432	85.927	4.25059	253.213	5.15153	424.212	6.46487	360.743	1.8329	156.973	2.12947	130.972	2.15332	139.475	3.96415	267.814	Y	-	-	-	Y	1	1.16468	0.000430853	0.0176124	-1.8781e-06	0.670184	0.99999	-6.70313e-08	0.970208	0.999989	0.0343795	0.341638	0.999994	N	N
ENST00000496823.1	ENSG00000113916	1138	BCL6	HGNC:1001	13	9.70625	281.407	10.3782	602.032	7.06446	386.322	26.0846	1051.14	7.9464	243.124	15.8693	640.132	36.0352	1913.22	42.6097	1541.72	7.92828	438.191	11.1462	432.263	18.4722	784.282	23.1493	1041.89	Y	-	-	-	Y	1	1.49544	1.06495e-13	9.96281e-11	-1.70262e-06	0.677213	0.99999	3.26737e-07	0.880158	0.999989	0.157651	0.0219993	0.436193	N	N
ENST00000501122.2	ENSG00000245532	22743	NEAT1	HGNC:30815	20	9.93211	6960.85	7.17998	10073.7	7.41545	10025.6	14.7651	13666.7	8.37039	6178.22	13.2909	12777.4	16.9405	22018.1	18.6033	16674.5	6.53124	8449.66	10.822	9765.31	11.2147	10906.6	16.4947	17076.6	Y	-	-	-	Y	1	1.07511	1.50774e-25	4.6547e-21	-0.000186197	0.948052	0.99999	-1.08843e-06	0.73007	0.999989	0.175757	0.0313818	0.539282	N	N
ENST00000502380.1	ENSG00000146094	997	DOK3	HGNC:24583	12	3.86327	101.287	2.22025	131.432	2.84428	152.349	6.25149	228.513	3.23439	90.464	5.43565	196.384	7.28123	380.515	7.41882	265.576	2.89395	155.616	3.21494	125.577	6.1639	238.547	6.61354	273.91	Y	-	-	-	Y	1	1.03018	0.000652025	0.0247137	2.36957e-06	0.422252	0.99999	-1.80831e-07	0.916632	0.999989	0.0433255	0.234086	0.999994	N	N
ENST00000502856.5	ENSG00000237765	958	FAM200B	HGNC:27740	6	NA	NA	NA	NA	NA	NA	1.24458	38.035	1.34565	33.325	1.52901	49.503	NA	NA	2.09919	63.286	NA	NA	1.11141	33.234	NA	NA	NA	NA	-	-	Y	-	Y	1	0.0876787	0.112953	0.827202	-1.96625e-07	0.648019	0.99999	6.72954	0.000194921	0.0260776	0.00313258	0.11934	0.96837	N	N
ENST00000502949.5	ENSG00000091490	3500	SEL1L3	HGNC:29108	4	NA	NA	NA	NA	NA	NA	NA	NA	1.26923	137.695	1.31206	187.461	1.39817	266.287	NA	NA	NA	NA	NA	NA	NA	NA	NA	NA	-	-	Y	-	Y	1	0.00168416	0.917355	0.999985	-3.03913e-07	0.00560498	0.37812	9.75502	2.12057e-09	2.34641e-06	NA	NA	NA	N	N
ENST00000503407.5	ENSG00000151726	2409	ACSL1	HGNC:3569	12	12.6146	875.792	11.29	1563.97	11.6643	1540.19	23.0401	2133.6	11.5713	844.773	15.8633	1516.86	33.407	4278.78	26.1483	2310.31	14.7605	1897.43	13.1018	1178.45	18.1671	1768.07	20.9903	2186.2	Y	-	-	-	Y	1	1.09323	4.24729e-06	0.000380326	-1.25273e-05	0.369331	0.99999	-1.71809e-06	0.465428	0.999989	0.105779	0.0423623	0.636664	N	Y
ENST00000504900.5	ENSG00000151726	1583	ACSL1	HGNC:3569	20	1.84681	79.849	2.3853	207.954	1.72854	141.881	4.23961	252.895	1.63863	74.551	3.36231	201.642	6.6826	535.108	6.20993	339.209	2.00935	163.825	3.09975	179.458	3.12061	196.008	5.77738	385.05	Y	-	-	-	Y	1	1.17844	2.19905e-05	0.00149536	1.71587e-07	0.940545	0.99999	-5.29058e-08	0.982601	0.999989	0.0654496	0.0542842	0.722378	N	Y
ENST00000506610.1	ENSG00000237765	881	FAM200B	HGNC:27740	5	NA	NA	NA	NA	NA	NA	NA	NA	NA	NA	NA	NA	NA	NA	NA	NA	NA	NA	NA	NA	1.34751	38.546	1.8859	58.459	-	Y	-	-	Y	1	NA	NA	NA	7.0324	0.000111154	0.0163705	-7.01954e-07	0.0895562	0.999989	-0.00514242	0.552559	0.999994	N	N
ENST00000507277.1	ENSG00000119048	644	UBE2B	HGNC:12473	17	3.31214	44.29	2.28621	61.612	3.19012	82.078	3.28573	57.662	2.47682	35.051	8.905	165.941	7.27875	176.88	9.64597	167.282	1.10708	28.64	1.37611	23.653	3.85143	71.107	7.95115	158.52	Y	-	-	-	Y	1	1.61557	9.91459e-05	0.00530014	1.2652e-06	0.374664	0.99999	4.11836e-07	0.761437	0.999989	-0.0201839	0.386837	0.999994	N	N
ENST00000508376.6	ENSG00000134982	10619	APC	HGNC:583	7	NA	NA	1.14547	738.164	NA	NA	1.21717	517.489	NA	NA	2.32919	1040.6	NA	NA	2.43956	1015.83	1.27365	757.52	1.35791	558.539	1.12714	502.794	NA	NA	-	-	-	Y	Y	1	0.0919627	0.299692	0.999985	-4.22493e-06	0.104701	0.99999	1.2259e-07	0.701299	0.999989	2.5972	1.60641e-12	5.46155e-09	N	N
ENST00000509314.5	ENSG00000118564	596	FBXL5	HGNC:13602	14	3.40738	40.893	3.3286	81.465	1.6645	38.252	5.38638	86.564	1.95098	24.996	3.58213	60.417	10.1309	222.505	8.86158	138.685	3.72536	89.3	3.23785	51.525	4.89674	82.907	7.77062	141.836	Y	-	-	-	Y	1	1.13847	0.00133831	0.0436287	4.00693e-07	0.822264	0.99999	-3.4056e-07	0.799001	0.999989	0.0723035	0.0319963	0.544694	N	N
ENST00000509339.1	ENSG00000213347	579	MXD3	HGNC:14008	20	7.27056	80.146	6.6761	157.242	5.63621	122.987	14.062	229.696	6.89209	81.221	8.00666	125.19	26.863	563.281	26.6559	383.031	8.62015	198.067	8.35313	134.586	10.566	181.089	17.5825	315.49	Y	-	-	-	Y	1	1.68619	3.27705e-10	1.14965e-07	3.66754e-07	0.842653	0.99999	-7.28532e-07	0.690887	0.999989	0.084299	0.035453	0.579453	N	N
ENST00000510898.7	ENSG00000146094	3588	DOK3	HGNC:24583	20	21.2942	2275.46	14.3106	3219.36	14.8172	3123.55	37.1273	5588.26	19.6409	2234.72	28.9309	4283.77	42.9312	8837.3	40.7397	5662.81	17.5962	3668.3	19.4181	2914.91	25.9833	4107.85	38.7641	6428.05	Y	-	-	-	Y	1	1.08537	7.94522e-08	1.37414e-05	3.46839e-06	0.904113	0.99999	2.23542e-07	0.951045	0.999989	0.526628	0.00466872	0.163807	N	N
ENST00000511363.6	ENSG00000151883	2860	PARP8	HGNC:26124	8	2.97074	243.568	NA	NA	NA	NA	NA	NA	3.75186	320.293	1.2483	140.493	1.12473	169.856	1.05351	109.179	1.98443	294.509	NA	NA	NA	NA	1.05941	130.565	Y	-	-	-	Y	1	10.185	6.7953e-10	2.15164e-07	2.3759e-07	0.0332494	0.99999	2.45036e-07	0.631889	0.999989	0.0010132	0.848865	0.999994	N	N
ENST00000512606.6	ENSG00000184584	2077	STING1	HGNC:27962	10	4.69445	284.375	NA	NA	4.565	550.399	1.38941	118.389	2.76301	178.302	8.36637	704.851	1.68792	197.816	NA	NA	2.89981	344.962	2.08595	180.257	4.52903	407.817	5.30704	499.011	-	Y	-	-	Y	1	0.00436378	0.891067	0.999985	1.84376	8.03252e-09	5.93782e-06	-6.77118e-07	0.69928	0.999989	-0.0124268	0.704089	0.999994	N	N
ENST00000512982.4	ENSG00000082074	4829	FYB1	HGNC:4036	9	NA	NA	2.83642	774.762	2.07718	561.243	18.5158	3282.4	NA	NA	NA	NA	27.6567	6964.43	24.1745	4289.72	6.89644	1741.84	10.2405	1744.43	8.15627	1517.62	21.2034	4217.14	Y	-	-	-	Y	1	1.56037	0.000481169	0.0192169	7.94157e-07	0.60667	0.99999	8.48945e-08	0.598433	0.999989	0.00450959	0.343293	0.999994	N	N
ENST00000513001.5	ENSG00000151726	2796	ACSL1	HGNC:3569	12	2.52794	197.721	3.05434	470.339	2.55297	382.014	7.58396	770.099	2.78714	228.544	3.41831	366.153	12.6571	1813.48	8.98997	895.66	2.84021	403.113	2.87493	281.234	3.06883	326.894	4.06791	464.799	Y	-	-	-	Y	1	1.3194	1.87382e-05	0.00131756	-8.62375e-06	0.00609201	0.400407	-7.02383e-07	0.688374	0.999989	0.0563178	0.129966	0.991178	N	Y
ENST00000513163.5	ENSG00000118564	2554	FBXL5	HGNC:13602	20	13.5981	1004.94	6.48851	954.176	7.08055	998.265	16.3589	1589.96	10.4484	810.246	11.9509	1213.39	19.6913	2686.88	21.1545	2001.9	7.17389	977.566	6.06889	573.491	14.1535	1444.37	19.483	2141.3	Y	-	-	-	Y	1	1.22255	2.10393e-10	7.77876e-08	3.195e-06	0.377869	0.99999	1.67983e-05	0.283988	0.999989	0.0403563	0.491804	0.999994	N	N
ENST00000513317.5	ENSG00000151726	2469	ACSL1	HGNC:3569	15	NA	NA	NA	NA	1.06191	145.96	1.95634	193.531	NA	NA	1.52447	151.516	3.30888	444.217	3.23532	295.52	NA	NA	1.14737	111.076	1.51939	158.295	1.94695	214.946	Y	-	-	-	Y	1	1.5314	3.14111e-07	4.67337e-05	-7.31788e-08	0.972525	0.99999	-4.19584e-07	0.644212	0.999989	0.0200028	0.399745	0.999994	N	Y
ENST00000514448.5	ENSG00000113303	1243	BTNL8	HGNC:26131	4	NA	NA	NA	NA	NA	NA	1.23933	56.29	NA	NA	NA	NA	2.73145	167.457	2.11168	88.764	NA	NA	1.57494	70.768	NA	NA	NA	NA	Y	-	-	-	Y	1	1.44118	0.000887242	0.0316293	-1.04671e-06	0.479356	0.99999	-8.35169e-07	0.456647	0.999989	0.0399534	0.11202	0.948552	N	N
ENST00000514711.1	ENSG00000163625	1918	WDFY3	HGNC:20751	9	NA	NA	NA	NA	NA	NA	1.53635	111.375	NA	NA	1.67852	123.752	2.51379	246.299	2.46856	165.226	NA	NA	1.28549	89.019	1.14894	87.53	2.18385	178.204	Y	-	-	-	Y	1	1.10097	0.000744512	0.0275099	1.36649e-07	0.946178	0.99999	4.96249e-07	0.618128	0.999989	0.0362586	0.0936041	0.899661	N	N
ENST00000514989.1	ENSG00000109743	801	BST1	HGNC:1118	18	4.4584	80.824	3.90902	139.623	5.73466	192.323	4.77802	120.399	6.56473	124.732	7.34661	186.309	12.0772	394.592	9.85831	221.181	6.10421	209.011	7.03591	167.648	2.28026	60.514	4.69332	132.904	Y	-	-	-	Y	1	1.26333	0.00101313	0.0350644	-1.69037e-06	0.249529	0.99999	-9.8619e-07	0.870405	0.999989	0.0392232	0.170695	0.999994	N	Y
ENST00000517563.5	ENSG00000160255	571	ITGB2	HGNC:6155	17	5.18824	57.75	6.51645	157.274	1.75221	38.667	NA	NA	4.62791	54.714	6.21018	97.428	11.7051	247.434	6.19265	90.488	5.55419	128.495	9.54298	154.498	6.92523	117.205	8.4037	150.802	-	-	-	Y	Y	1	0.017411	0.534298	0.999985	7.18939e-08	0.898718	0.99999	1.21015e-06	0.474007	0.999989	1.66502	0.000218763	0.0179903	N	N
ENST00000517845.5	ENSG00000164961	3667	WASHC5	HGNC:28984	12	NA	NA	NA	NA	NA	NA	NA	NA	NA	NA	1.70809	255.317	NA	NA	1.29018	178.026	NA	NA	NA	NA	1.31318	200.365	1.03695	169.447	-	Y	-	-	Y	1	0.0180382	0.00631098	0.141799	9.9051	1.4231e-09	1.29108e-06	2.90525e-07	0.0123356	0.571187	9.4691	4.13267e-07	0.00011802	N	N
ENST00000517878.6	ENSG00000022567	7418	SLC45A4	HGNC:29196	20	2.1075	490.358	1.65669	819.011	1.05825	489.009	3.86959	1241.9	1.64592	407.24	3.37214	1079.73	4.28677	1935.12	4.85512	1484.38	1.40871	634.373	1.944	633.435	2.6997	912.575	3.21995	1148.02	Y	-	-	-	Y	1	1.0995	1.14346e-10	4.58454e-08	-3.25344e-06	0.338671	0.99999	2.12296e-06	0.408367	0.999989	0.764689	0.000138838	0.0125503	N	N
ENST00000518135.1	ENSG00000173535	407	TNFRSF10C	HGNC:11906	15	8.73345	52.945	7.22819	93.491	4.58646	54.178	13.161	116.021	7.94515	50.993	9.88479	86.004	23.1045	257.115	22.0013	173.166	8.533	101.267	9.49638	83.512	14.6005	136.188	14.8861	144.992	Y	-	-	-	Y	1	1.30691	9.93808e-05	0.0053081	8.55543e-07	0.725165	0.99999	3.22978e-07	0.856776	0.999989	0.111556	0.014052	0.332069	N	N
ENST00000518198.1	ENSG00000105339	1848	DENND3	HGNC:29134	20	2.24161	115.763	1.79383	190.739	1.75801	175.465	4.49483	320.882	1.76199	96.085	3.01045	214.794	4.87327	475.881	5.91987	392.702	1.88648	185.852	2.59499	182.599	2.98663	224.247	4.33974	345.331	Y	-	-	-	Y	1	1.07181	3.46871e-05	0.00222632	-5.34611e-07	0.830194	0.99999	-1.00191e-06	0.737705	0.999989	0.0705927	0.0848257	0.866483	N	N
ENST00000518668.5	ENSG00000105339	5185	DENND3	HGNC:29134	10	2.53165	410.381	NA	NA	2.00068	639.236	NA	NA	2.15446	371.262	3.34841	749.807	2.45303	765.851	2.25605	476.64	2.47794	775.505	1.64043	372.387	1.20192	285.183	1.70218	424.79	Y	-	-	-	Y	1	1.443	0.00025638	0.011597	9.83563e-07	0.610168	0.99999	-1.04763e-06	0.698777	0.999989	0.0478921	0.22563	0.999994	N	N
ENST00000519030.6	ENSG00000104408	1394	EIF3E	HGNC:3277	16	9.65223	359.843	7.06766	530.531	6.67863	476.287	15.7418	779.093	18.698	734.197	15.0265	773.303	NA	NA	5.65336	272.008	7.875	551.841	8.05247	390.783	3.41082	177.337	3.10222	173.811	-	Y	-	-	Y	1	-0.0955965	0.105332	0.803118	-2.0838	6.30056e-17	1.88629e-12	4.62171e-06	0.0816277	0.999989	0.126006	0.0482862	0.679385	N	N
ENST00000519715.1	ENSG00000170458	485	CD14	HGNC:1628	10	NA	NA	NA	NA	NA	NA	NA	NA	NA	NA	NA	NA	2.18282	36.469	3.40016	39.666	1.53252	28.477	NA	NA	NA	NA	NA	NA	Y	-	-	-	Y	1	7.62679	4.04843e-05	0.0025097	NA	NA	NA	-5.20333e-07	0.0246325	NA	0.00141015	0.873924	0.999994	N	N
ENST00000520109.1	ENSG00000120889	674	TNFRSF10B	HGNC:11905	20	9.04279	133.9	6.56423	211.26	6.10864	180.781	15.3368	325.334	6.38392	100.654	12.8117	266.808	17.9433	512.189	19.3148	378.091	7.15644	215.366	8.82145	190.532	11.004	247.294	15.554	366.495	Y	-	-	-	Y	1	1.07097	1.19319e-05	0.000888687	-3.00401e-07	0.907315	0.99999	4.02072e-07	0.903138	0.999989	0.0973077	0.0552835	0.726494	N	N
ENST00000520142.2	ENSG00000070756	2877	PABPC1	HGNC:8554	9	2.75922	219.46	NA	NA	1.23209	190.357	1.76741	187.21	3.32666	277.147	2.25617	246.665	1.13387	166.407	NA	NA	NA	NA	1.3578	138.821	3.85001	427.894	3.39085	401.013	-	Y	-	-	Y	1	-0.0133871	0.82677	0.999985	1.06179	0.000324829	0.0400201	-1.79136e-06	0.595748	0.999989	-0.0138924	0.673638	0.999994	N	N
ENST00000520654.1	ENSG00000147454	3018	SLC25A37	HGNC:29786	20	6.10826	536.597	6.24777	1095.19	5.76598	961.417	15.8195	1879.13	5.78851	535.184	8.78094	1064.13	18.9904	3083.82	19.5203	2166.9	5.17488	845.497	6.71522	771.402	10.5914	1322.73	13.4407	1787.09	Y	-	-	-	Y	1	1.18801	1.53164e-09	4.49003e-07	-3.12956e-06	0.48754	0.99999	-9.51926e-07	0.666442	0.999989	0.0650211	0.145058	0.999994	N	N
ENST00000521661.5	ENSG00000104365	2196	IKBKB	HGNC:5960	2	NA	NA	NA	NA	NA	NA	NA	NA	NA	NA	NA	NA	NA	NA	NA	NA	NA	NA	NA	NA	1.42394	134.608	1.37724	136.603	-	Y	-	-	Y	1	0.00961008	0.117164	0.840991	9.3592	1.73398e-08	1.10453e-05	7.74417	1.34032e-05	0.00272208	0.00291812	0.147974	0.999994	N	Y
ENST00000521780.5	ENSG00000120915	2038	EPHX2	HGNC:3402	7	NA	NA	1.06692	126.888	NA	NA	1.61901	131.033	2.28914	141.187	NA	NA	NA	NA	NA	NA	NA	NA	NA	NA	NA	NA	NA	NA	Y	-	-	-	Y	1	-9.09072	7.63921e-08	1.33242e-05	-8.24213e-07	0.0510472	0.99999	9.03828	4.7514e-07	0.000180432	0.00362582	0.0786439	0.839229	N	N
ENST00000522594.1	ENSG00000165071	779	TMEM71	HGNC:26572	20	10.0911	175.604	6.6	228.055	6.32682	211.499	11.8474	268.329	9.38748	171.038	16.3781	394.169	13.912	435.675	18.0292	402.211	5.56526	181.738	8.08943	177.013	8.59482	204.756	12.7717	328.638	Y	-	-	-	Y	1	1.00238	6.55889e-05	0.0037567	-1.11805e-06	0.677768	0.99999	1.33759e-06	0.559411	0.999989	0.0538174	0.240449	0.999994	N	N
ENST00000523782.6	ENSG00000158856	2235	DMTN	HGNC:3382	9	NA	NA	3.50481	517.741	3.90091	529.869	5.18973	484.996	5.25216	376.622	4.13046	382.519	2.70619	359.366	6.27865	566.023	NA	NA	NA	NA	NA	NA	NA	NA	-	Y	-	-	Y	1	0.0674084	0.505885	0.999985	-12.2816	1.29453e-14	1.29188e-10	-1.17348e-07	0.924307	0.999989	-0.00279465	1.0331e-06	0.000240188	N	N
ENST00000523883.5	ENSG00000147454	3651	SLC25A37	HGNC:29786	6	NA	NA	NA	NA	NA	NA	1.05282	157.092	1.08659	125.876	NA	NA	1.94125	400.355	1.3483	189.6	NA	NA	NA	NA	1.02385	160.787	1.26597	211.079	Y	-	-	-	Y	1	1.17578	0.000979526	0.0341694	1.16991e-06	0.621274	0.99999	2.38297e-07	0.905422	0.999989	0.0195167	0.511731	0.999994	N	N
ENST00000524553.5	ENSG00000172757	860	CFL1	HGNC:1874	16	4.16832	86.553	4.26005	189.042	2.40919	99.326	7.03681	207.784	4.67302	103.424	6.92262	200.889	9.38294	373.519	12.1185	328.776	4.18966	174.221	6.92062	206.139	6.99449	218.18	8.46451	276.837	Y	-	-	-	Y	1	1.08854	0.000105592	0.00561076	5.55982e-07	0.910705	0.99999	2.11848e-06	0.331696	0.999989	1.17435	0.000908015	0.0528238	N	Y
ENST00000524877.5	ENSG00000167995	5772	BEST1	HGNC:12703	7	NA	NA	NA	NA	NA	NA	1.30348	321.539	NA	NA	1.23142	301.716	1.60451	537.435	1.56885	355.566	NA	NA	NA	NA	NA	NA	1.46079	398.808	Y	-	-	-	Y	1	1.04562	3.78168e-05	0.00238505	2.47739e-07	0.92515	0.99999	1.02269e-06	0.685822	0.999989	0.133268	0.0312642	0.537787	N	N
ENST00000525680.6	ENSG00000175274	3344	TP53I11	HGNC:16842	20	7.65654	776.381	3.52592	775.901	4.00196	816.531	7.81188	1111.56	5.16021	557.881	5.53056	773.804	12.3725	2463.25	10.7268	1447.28	4.11052	828.378	4.415	647.057	5.58584	838.207	7.75726	1225.93	Y	-	-	-	Y	1	1.37495	1.54786e-09	4.50806e-07	-1.89988e-06	0.725961	0.99999	-1.10361e-05	0.0362233	0.999989	0.149299	0.0856135	0.869828	N	N
ENST00000526145.6	ENSG00000134954	3389	ETS1	HGNC:3488	19	11.4908	1154.58	4.73744	949.113	4.38819	834.226	9.14039	1236.87	8.0325	850.933	7.00657	971.709	NA	NA	1.14229	145.533	2.18371	408.929	2.51119	329.3	10.7031	1521.89	9.69007	1472.36	Y	-	-	-	Y	1	-2.34613	2.61437e-23	2.30603e-19	5.99343e-06	0.306333	0.99999	-1.93359e-08	0.237402	0.999989	-0.720146	0.000175272	0.0151746	N	N
ENST00000526192.1	ENSG00000112303	758	VNN2	HGNC:12706	17	4.36796	73.222	1.22614	40.511	1.07695	33.37	3.65396	85.175	5.4102	94.885	6.64451	155.945	6.58307	198.824	6.11432	127.041	NA	NA	1.67978	36.993	2.17766	53.461	3.09165	81.013	Y	-	-	-	Y	1	1.54604	0.000251506	0.0114184	-1.66913e-09	0.799545	0.99999	2.88212e-06	0.0963908	0.999989	-0.00109108	0.960587	0.999994	N	N
ENST00000526595.5	ENSG00000160593	1935	JAML	HGNC:19084	20	11.1548	604.441	6.69495	723.865	8.52838	870.809	15.3329	1144.71	14.1695	808.334	16.3925	1231.22	18.8881	1882.53	19.4154	1316.69	6.17896	628.305	10.5982	761.817	11.6081	912.215	19.8735	1656.47	Y	-	-	-	Y	1	1.1675	1.55842e-10	5.93971e-08	1.44646e-06	0.609532	0.99999	2.62942e-06	0.552263	0.999989	0.0516847	0.266181	0.999994	N	N
ENST00000526980.5	ENSG00000119535	928	CSF3R	HGNC:2439	20	86.5136	1945.13	61.5921	2811.71	63.5045	2717.66	171.045	5358.77	72.1052	1712.14	156.787	4923.04	177.355	7348.07	185.263	5268.91	72.7649	3166.76	94.3828	2878.59	120.672	3987.32	198.883	6973.41	Y	-	-	-	Y	1	1.02482	6.92724e-07	8.6934e-05	1.31028e-06	0.605086	0.99999	3.97451e-06	0.690151	0.999989	0.606321	0.00355205	0.137393	N	N
ENST00000527194.5	ENSG00000178719	806	GRINA	HGNC:4589	12	NA	NA	NA	NA	1.26235	49.848	NA	NA	NA	NA	NA	NA	2.9031	111.265	2.93678	77.087	2.71617	108.124	NA	NA	NA	NA	NA	NA	Y	-	-	-	Y	1	9.51906	1.86697e-08	3.89439e-06	NA	NA	NA	-9.96787e-08	0.0975457	0.999989	0.00255866	0.672857	0.999994	N	N
ENST00000527996.5	ENSG00000116299	3186	ELAPOR1	HGNC:29618	14	1.02148	96.97	2.63973	510.081	NA	NA	2.91105	383.675	NA	NA	1.62415	213.678	8.41909	1494.74	6.48054	778.175	NA	NA	NA	NA	1.49757	207.995	3.35391	490.092	Y	-	-	-	Y	1	1.42629	0.000139687	0.00700069	-1.79189e-06	0.24654	0.99999	1.2174e-06	0.287345	0.999989	-0.0119223	0.151103	0.999994	N	N
ENST00000529753.5	ENSG00000116299	2903	ELAPOR1	HGNC:29618	6	NA	NA	NA	NA	NA	NA	1.85246	221.874	NA	NA	NA	NA	3.54906	576.113	3.00837	330.435	NA	NA	NA	NA	1.14592	144.698	1.47214	195.725	Y	-	-	-	Y	1	1.44986	2.53897e-06	0.000243426	-3.48064e-06	0.217895	0.99999	1.0996e-08	0.983307	0.999989	0.000934318	0.879844	0.999994	N	N
ENST00000530019.5	ENSG00000167996	550	FTH1	HGNC:3976	20	323.443	3165.49	233.397	4762.84	219.688	4186.48	802.58	11672.5	277.465	2879.03	302.568	4171.17	352.992	6453.44	392.393	4952.86	368.161	7535.52	428.903	6074.87	631.083	9623.25	749.037	12112.6	-	-	-	Y	Y	1	0.0168532	0.891401	0.999985	-8.55833e-07	0.568475	0.99999	-4.54478e-06	0.255222	0.999989	1.19512	2.5627e-07	7.84348e-05	N	N
ENST00000530119.5	ENSG00000177156	1191	TALDO1	HGNC:11559	17	4.66232	144.273	2.42002	152.711	2.38617	141.464	5.53248	238.053	4.10151	134.081	6.83206	293.828	7.02529	403.6	7.68277	301.211	2.8121	167.659	4.01612	169.114	5.98179	271.408	7.22727	347.362	Y	-	-	-	Y	1	1.17222	9.84975e-06	0.000758308	6.12907e-06	0.247616	0.99999	1.75421e-06	0.474719	0.999989	0.118274	0.0456135	0.660177	N	N
ENST00000530439.1	ENSG00000148926	1839	ADM	HGNC:259	15	NA	NA	NA	NA	NA	NA	1.55872	112.01	1.73403	96.248	2.15514	155.334	2.58971	261.332	3.85792	265.769	1.20907	123.837	2.16583	158.524	1.73521	131.483	2.23532	179.577	Y	-	-	-	Y	1	1.6377	3.21003e-06	0.000300759	2.80477e-06	0.408184	0.99999	3.18883e-06	0.05547	0.999989	1.65492	0.00131081	0.0688616	N	N
ENST00000531032.5	ENSG00000160948	573	VPS28	HGNC:18178	6	4.76191	56.195	2.31847	61.378	4.42245	105.859	NA	NA	NA	NA	NA	NA	1.72311	39.638	2.37897	37.892	NA	NA	5.30976	95.438	NA	NA	NA	NA	-	-	Y	-	Y	1	0.00777184	0.77916	0.999985	-2.03102e-07	0.0555942	0.99999	-8.90726	7.22397e-07	0.000238976	-0.0010101	0.903303	0.999994	N	N
ENST00000532362.1	ENSG00000140932	547	CMTM2	HGNC:19173	14	24.8126	255.688	36.5974	766.568	22.9512	445.494	79.0307	1163.51	25.1436	273.566	42.5979	621.787	118.596	2204.69	116.237	1500.15	33.2147	684.827	41.2686	586.45	47.6851	742.416	104.824	1734.64	Y	-	-	-	Y	1	1.38774	5.47072e-14	5.27788e-11	-2.13204e-06	0.895827	0.99999	-9.19624e-07	0.981337	0.999989	0.799766	0.00466642	0.163807	N	N
ENST00000533872.5	ENSG00000140988	1114	RPS2	HGNC:10404	14	2.18448	65.354	NA	NA	NA	NA	NA	NA	2.09096	66.863	2.75219	114.205	NA	NA	NA	NA	NA	NA	1.22832	54.213	3.56434	158.921	1.13207	53.23	-	Y	-	-	Y	1	NA	NA	NA	8.7268	2.24626e-06	0.000577249	3.54684e-07	0.508924	0.999989	0.000774746	0.912636	0.999994	N	Y
ENST00000534440.5	ENSG00000149273	564	RPS3	HGNC:10420	13	85.5503	940.517	37.8793	867.687	32.9636	698.111	123.045	1948.54	56.6483	660.898	98.472	1535	16.2503	329.588	21.9606	307.786	40.7483	906.95	33.1427	516.285	119.56	2004.58	133.039	2350.65	Y	-	-	-	Y	1	-1.41095	7.91746e-06	0.000637276	3.53532e-06	0.196719	0.99999	1.16891e-06	0.669593	0.999989	0.0436978	0.436161	0.999994	N	N
ENST00000534643.5	ENSG00000204160	597	ZDHHC18	HGNC:20712	8	NA	NA	NA	NA	NA	NA	1.96629	35.922	NA	NA	2.40387	42.77	4.41832	107.854	6.48198	109.399	1.56875	41.135	2.13033	40.457	3.12934	60.695	4.33243	87.984	Y	-	-	-	Y	1	1.98805	4.71826e-05	0.00285892	2.27473e-06	0.130502	0.99999	1.30239e-07	0.760625	0.999989	0.00978445	0.243083	0.999994	N	N
ENST00000534699.5	ENSG00000009307	2667	CSDE1	HGNC:29905	9	NA	NA	2.55211	394.033	NA	NA	6.33868	661.869	2.3633	191.683	1.40202	149.692	2.92132	419.103	1.60373	157.522	NA	NA	1.87413	189.181	4.58817	503.38	5.45139	642.774	-	-	Y	-	Y	1	-0.101658	0.32158	0.999985	8.13729e-07	0.635319	0.99999	9.89321	4.68873e-09	4.42513e-06	10.5964	3.33799e-10	2.58925e-07	N	N
ENST00000534727.1	ENSG00000141279	518	NPEPPS	HGNC:7900	7	NA	NA	NA	NA	NA	NA	NA	NA	1.8888	17.68	1.64209	20.521	2.27561	36.673	3.14154	36.641	NA	NA	1.75582	19.936	4.98172	61.355	1.51071	20.158	Y	-	-	-	Y	1	7.41441	6.37599e-05	0.00367581	9.59232e-07	0.000890579	0.0920988	7.50707e-07	0.00997231	0.49424	0.00288506	0.172796	NA	N	Y
ENST00000535282.5	ENSG00000133961	3198	NUMB	HGNC:8060	10	1.55847	147.349	1.07617	206.666	NA	NA	4.14505	525.103	4.76755	474.868	5.92424	770.046	5.40969	955.383	3.56765	433.212	1.95441	345.502	NA	NA	5.53954	738.268	5.37961	763.786	-	-	Y	-	Y	1	0.792095	0.00826109	0.171223	5.13214e-06	0.0441682	0.99999	2.11963	3.24206e-09	3.30263e-06	0.00485591	0.610659	0.999994	N	N
ENST00000535902.6	ENSG00000111261	5532	MANSC1	HGNC:25505	3	NA	NA	NA	NA	NA	NA	NA	NA	NA	NA	NA	NA	1.43899	445.63	1.09205	231.632	NA	NA	NA	NA	NA	NA	1.01301	255.287	Y	-	-	-	Y	1	1.0368	0.00113826	0.0383783	-5.84792e-07	0.856426	0.99999	2.60906e-07	0.891838	0.999989	0.0548514	0.131322	0.993157	N	N
ENST00000536703.5	ENSG00000139278	1234	GLIPR1	HGNC:17001	20	6.34312	194.411	4.6701	280.247	3.38356	198.576	7.15439	284.85	6.69336	213.959	9.42149	397.481	7.67823	422.887	6.30931	244.855	6.40739	358.893	6.88358	260.662	9.04392	378.271	10.6006	474.565	-	-	-	Y	Y	1	0.198919	0.137112	0.894726	3.24679e-06	0.383824	0.99999	3.50391e-06	0.251956	0.999989	1.09938	4.7039e-05	0.00543245	N	N
ENST00000536769.1	ENSG00000150991	3745	UBC	HGNC:12468	20	9.0113	1004.76	7.43016	1730.36	4.29632	944.399	13.0425	2033.66	15.0842	1786.84	23.8808	3668.09	8.07194	1716.37	17.029	2455.38	4.95665	1086.12	12.2278	1911.03	12.342	2025.76	18.0852	3136.59	-	-	Y	-	Y	1	0.25116	0.0898894	0.747795	3.67689e-06	0.544412	0.99999	1.13634	5.80578e-07	0.000203605	0.726032	0.00498566	0.16974	N	N
ENST00000537682.5	ENSG00000103313	3617	MEFV	HGNC:6998	16	NA	NA	1.34828	297.248	NA	NA	3.21247	480.476	NA	NA	2.48398	366.143	3.06391	618.436	2.44886	335.27	1.85987	385.635	1.68235	248.975	NA	NA	2.72499	452.115	-	-	-	Y	Y	1	0.3779	0.0367801	0.459614	2.73331e-08	0.751004	0.99999	2.72129e-07	0.00569722	0.345914	11.7244	1.60788e-13	1.31849e-09	N	N
ENST00000537686.6	ENSG00000125447	3871	GGA3	HGNC:17079	12	NA	NA	1.17839	292.141	NA	NA	2.40086	394.304	2.60856	327.576	1.83982	300.602	1.31103	296.398	2.03642	311.607	NA	NA	NA	NA	3.18563	551.798	NA	NA	-	-	Y	-	Y	1	0.10332	0.402142	0.999985	-4.42519e-07	0.871028	0.99999	10.9741	1.22229e-11	3.01703e-08	0.00330045	0.106723	0.935266	N	N
ENST00000537981.5	ENSG00000133318	2532	RTN3	HGNC:10469	19	34.185	2508.26	23.8205	3512.88	23.0506	3224.5	46.5829	4587.95	35.082	2712.63	49.2244	4981.03	58.8683	8051.52	55.7666	5239.88	27.742	3805.86	31.4684	3024.4	37.1933	3847.82	56.7997	6289.06	Y	-	-	-	Y	1	1.04518	2.31084e-10	8.44265e-08	6.60877e-07	0.858245	0.99999	2.15114e-06	0.565238	0.999989	0.595751	0.00207682	0.0946873	N	N
ENST00000538326.5	ENSG00000103313	3597	MEFV	HGNC:6998	18	1.2726	135.069	1.26665	278.862	NA	NA	2.31832	345.463	1.1646	131.146	1.7814	261.401	3.13308	630.876	3.45571	472.042	NA	NA	1.10726	163.693	1.11541	174.882	1.9527	322.715	Y	-	-	-	Y	1	1.15168	4.57122e-07	6.32837e-05	-2.31827e-06	0.193574	0.99999	1.86874e-06	0.456919	0.999989	0.0456704	0.234773	0.999994	N	N
ENST00000538834.6	ENSG00000010278	1432	CD9	HGNC:1709	7	3.07609	114.918	NA	NA	1.06608	77.115	NA	NA	1.52468	60.052	4.31652	222.638	1.51766	104.389	NA	NA	NA	NA	NA	NA	2.50596	132.48	1.2267	68.579	-	Y	-	-	Y	1	8.94848	4.97785e-07	6.78482e-05	8.69522	8.95565e-07	0.000265464	4.95854e-07	0.716358	0.999989	-0.0579298	1.77922e-06	0.000363449	N	N
ENST00000538842.1	ENSG00000168010	385	ATG16L2	HGNC:25464	14	58.3281	321.579	21.5557	260.423	29.1901	316.268	59.3289	483.693	44.619	260.972	70.2669	559.59	63.835	652.674	74.6168	542.614	21.3272	254.681	36.8633	306.815	47.0871	409.009	60.2786	558.526	Y	-	-	-	Y	1	1.0938	2.92974e-05	0.00192645	-1.77112e-06	0.723339	0.99999	7.10967e-07	0.820531	0.999989	0.0289183	0.554402	0.999994	N	N
ENST00000540113.5	ENSG00000182919	2442	C11orf54	HGNC:30204	9	2.38403	151.621	NA	NA	NA	NA	NA	NA	NA	NA	NA	NA	NA	NA	1.02057	83.648	NA	NA	NA	NA	1.14126	96.238	1.30791	118.26	-	Y	-	-	Y	1	0.0139416	0.031304	0.414949	8.91635	1.46631e-07	6.22681e-05	-3.77003e-07	0.412494	0.999989	-0.0330205	2.04275e-05	0.00274604	N	N
ENST00000540269.6	ENSG00000103194	3070	USP10	HGNC:12608	6	1.2427	110.716	NA	NA	NA	NA	2.18223	261.189	NA	NA	1.6023	196.925	9.40245	1546.77	10.5573	1195.96	NA	NA	NA	NA	NA	NA	4.06366	542.176	Y	-	-	-	Y	1	3.24517	8.3595e-24	8.60248e-20	4.54136e-07	0.658865	0.99999	1.18032e-07	0.933746	0.999989	-0.0415498	1.09555e-05	0.00165054	N	N
ENST00000541150.5	ENSG00000166037	2911	CEP57	HGNC:30794	12	3.70392	304.937	NA	NA	NA	NA	NA	NA	NA	NA	2.95741	332.953	NA	NA	NA	NA	NA	NA	NA	NA	1.75331	191.896	1.38297	162.749	-	Y	-	-	Y	1	0.011938	0.0624526	0.622645	9.86981	1.70495e-09	1.47952e-06	3.42917e-08	0.961436	0.999989	-0.00135222	0.832775	0.999994	N	N
ENST00000542343.5	ENSG00000161526	1011	SAP30BP	HGNC:30785	11	NA	NA	NA	NA	NA	NA	NA	NA	1.94037	52.251	1.81759	64.579	NA	NA	NA	NA	NA	NA	NA	NA	1.72682	64.953	2.23773	89.302	-	-	Y	-	Y	1	-0.00377945	0.941504	0.999985	1.468e-06	0.249715	0.99999	7.69643	1.43322e-05	0.00290156	0.00291186	0.153767	NA	N	N
ENST00000544336.5	ENSG00000071994	1164	PDCD2	HGNC:8762	7	NA	NA	NA	NA	NA	NA	1.10338	42.253	2.61677	74.149	2.13478	79.424	NA	NA	NA	NA	NA	NA	1.00163	37.477	NA	NA	NA	NA	-	-	Y	-	Y	1	-0.00819574	0.200088	NA	-1.59168e-07	0.140275	NA	8.34123	1.65809e-06	0.000474155	0.0191717	0.000588038	0.0380541	N	N
ENST00000545735.1	ENSG00000111261	1501	MANSC1	HGNC:25505	14	1.05723	42.819	1.6615	134.588	1.34926	103.184	4.01459	223.092	1.42899	60.71	2.03296	114.118	6.75509	503.928	6.10756	311.451	1.57614	119.446	2.23656	119.892	3.38234	197.821	5.4783	341.687	Y	-	-	-	Y	1	1.47536	1.87814e-06	0.000191359	1.59512e-06	0.481272	0.99999	-2.64804e-06	0.956141	0.999989	0.0420032	0.104703	0.929328	N	N
ENST00000546047.6	ENSG00000181045	2807	SLC26A11	HGNC:14471	3	NA	NA	NA	NA	NA	NA	NA	NA	1.90833	172.065	2.4363	284.365	NA	NA	NA	NA	NA	NA	NA	NA	NA	NA	NA	NA	-	-	Y	-	Y	1	-0.00819416	0.180027	0.973771	8.33979e-08	0.777398	0.99999	2.20816	3.00773e-05	0.00559498	0.0173525	0.311802	0.999994	N	N
ENST00000546200.5	ENSG00000123329	2256	ARHGAP9	HGNC:14130	20	49.6822	3238.58	27.6391	3813.27	26.6384	3436.95	36.5374	3368.74	41.429	2879.43	61.0698	5528.44	63.7684	8018.63	68.3634	5811.32	31.5245	4032.64	33.5943	3103.72	31.6761	3072.91	41.9351	4256.52	Y	-	-	-	Y	1	1.2132	1.17391e-06	0.000132266	-4.54555e-06	0.407516	0.99999	1.84974e-06	0.682514	0.999989	0.483194	0.000652702	0.0410359	N	N
ENST00000546244.5	ENSG00000187778	1686	MCRS1	HGNC:6960	2	NA	NA	NA	NA	NA	NA	NA	NA	1.18058	62.219	1.31937	90.335	NA	NA	NA	NA	NA	NA	NA	NA	NA	NA	NA	NA	-	-	Y	-	Y	1	-0.00913175	0.136337	0.892879	6.72202e-08	0.919191	0.99999	8.30243	1.55973e-06	0.000457072	NA	NA	NA	N	N
ENST00000546260.5	ENSG00000112096	4302	SOD2	HGNC:11180	20	38.3972	4847.9	46.5087	11620.9	33.0133	8014.8	89.6308	14682	36.9356	4899.76	78.8987	13638.8	112.092	25932.1	130.663	21052.7	37.672	8706.66	46.6956	7396.96	48.9596	8419.93	91.1888	16779.1	Y	-	-	-	Y	1	1.19158	8.87128e-29	5.47748e-24	1.65187e-05	0.35717	0.99999	1.16959e-06	0.626191	0.999989	0.534247	0.00732945	0.219581	N	Y
ENST00000546834.5	ENSG00000197324	1780	LRP10	HGNC:14553	20	10.7407	574.287	6.32587	768.124	5.46329	601.376	12.3694	922.103	7.48947	428.623	11.46	843.175	15.3839	1660.97	15.132	1113.47	6.11878	664.349	8.46684	679.37	11.7296	925.622	11.3297	950.228	Y	-	-	-	Y	1	1.02973	3.284e-08	6.29713e-06	-1.61482e-06	0.719941	0.99999	-6.60577e-06	0.745014	0.999989	0.467587	0.00441323	0.158442	N	N
ENST00000547044.5	ENSG00000118308	2208	IRAG2	HGNC:6690	17	2.7245	171.36	2.85417	357.042	1.46276	173.699	7.24598	614.156	3.07286	201.811	5.03113	435.986	6.00618	698.053	6.12668	487.796	2.34823	271.745	3.94943	322.93	5.31462	473.298	6.98324	668.819	-	-	-	Y	Y	1	0.520229	0.00840093	0.173133	-1.73656e-07	0.952716	0.99999	5.90163e-06	0.126219	0.999989	1.11534	0.000398003	0.0282395	N	N
ENST00000547303.5	ENSG00000175197	872	DDIT3	HGNC:2726	5	NA	NA	NA	NA	NA	NA	NA	NA	1.41469	31.414	NA	NA	NA	NA	1.17938	31.386	NA	NA	NA	NA	1.14276	35.648	1.76821	58.137	-	Y	-	-	Y	1	7.19199	0.000117505	0.00610413	6.88504	0.000164486	0.0221823	1.32951e-07	0.598377	0.999989	0.00171964	0.731207	NA	N	N
ENST00000547704.5	ENSG00000187109	760	NAP1L1	HGNC:7637	7	6.13323	105.631	3.67398	128.004	2.65068	87.38	10.1834	234.828	NA	NA	NA	NA	NA	NA	NA	NA	NA	NA	3.83562	86.872	5.41753	131.527	2.48733	65.342	Y	-	-	-	Y	1	-9.68477	5.1301e-09	1.2325e-06	-2.65465e-06	0.0786398	0.99999	-9.48827e-07	0.0177044	0.73562	-0.00187202	0.833287	0.999994	N	N
ENST00000548139.5	ENSG00000123329	967	ARHGAP9	HGNC:14130	20	12.3701	296.937	6.79368	358.037	6.34899	307.342	32.0644	1100.31	12.4139	318.454	19.8997	663.482	24.9122	1173.72	23.3163	748.862	11.2064	550.568	15.692	554.05	24.1282	870.879	29.1715	1114.57	-	-	-	Y	Y	1	0.247441	0.0653377	0.638413	2.91355e-07	0.558661	0.99999	3.89156e-06	0.176156	0.999989	1.22447	4.81913e-07	0.000132582	N	N
ENST00000550919.5	ENSG00000139624	1077	CERS5	HGNC:23749	7	NA	NA	NA	NA	NA	NA	NA	NA	1.10687	31.326	1.97592	74.091	NA	NA	1.46424	49.146	NA	NA	NA	NA	2.53765	99.562	1.1991	50.018	-	-	Y	-	Y	1	0.0470911	0.475937	0.999985	9.69556e-07	0.425851	0.99999	7.18029	7.7761e-05	0.0123221	0.00340257	0.0975937	0.910633	N	N
ENST00000552864.6	ENSG00000111052	6121	LIN7A	HGNC:17787	20	2.02931	360.902	1.04856	364.855	1.3747	477.318	2.39206	530.047	1.6613	309.006	2.9058	703.769	3.00671	964.272	3.03909	694.607	1.54447	494.874	2.03414	433.347	1.69925	394.912	2.69183	670.582	Y	-	-	-	Y	1	1.1553	8.76643e-08	1.50354e-05	-1.41077e-07	0.947109	0.99999	5.96854e-08	0.966537	0.999989	0.207757	0.019444	0.407135	N	N
ENST00000553615.5	ENSG00000119616	954	FCF1	HGNC:20220	18	1.59417	37.222	1.77271	83.652	1.22501	54.607	4.218	133.254	2.28949	55.593	3.2053	103.446	NA	NA	NA	NA	1.2923	56.638	1.2906	39.788	1.88984	62.819	3.41039	123.178	Y	-	-	-	Y	1	-8.72424	3.16701e-07	4.70057e-05	-1.86212e-06	0.415373	0.99999	1.52771e-06	0.429944	0.999989	0.0222797	0.409056	0.999994	N	N
ENST00000553810.5	ENSG00000184990	550	SIVA1	HGNC:17712	8	NA	NA	NA	NA	NA	NA	NA	NA	1.13364	12.022	NA	NA	NA	NA	NA	NA	NA	NA	NA	NA	1.81551	27.665	3.81003	61.119	-	Y	-	-	Y	1	NA	NA	NA	6.58493	0.000355819	0.0429632	1.43786e-07	0.285633	NA	NA	NA	NA	N	Y
ENST00000554691.5	ENSG00000100731	4204	PCNX1	HGNC:19740	8	2.08629	263.796	NA	NA	NA	NA	1.80115	308.267	2.04794	272.517	2.33155	407.127	3.04017	715.92	2.22052	356.986	NA	NA	NA	NA	1.5909	286.175	2.16599	414.952	Y	-	-	-	Y	1	1.06857	0.000548833	0.0213261	-2.42247e-06	0.884394	0.99999	3.78594e-06	0.191446	0.999989	0.0206153	0.623997	0.999994	N	N
ENST00000554758.1	ENSG00000155465	720	SLC7A7	HGNC:11065	11	NA	NA	NA	NA	NA	NA	1.34865	31.835	3.24099	56.482	3.2391	74.738	NA	NA	NA	NA	NA	NA	NA	NA	NA	NA	NA	NA	-	-	Y	-	Y	1	0.000986446	0.964056	0.999985	-1.43821e-07	0.176398	NA	7.95467	5.77054e-06	0.00132401	NA	NA	NA	N	Y
ENST00000555054.1	ENSG00000089737	2769	DDX24	HGNC:13266	17	6.95559	559.364	3.12206	498.35	2.29884	347.334	5.03005	557.724	4.70443	399.289	5.39389	600.736	2.05307	303.037	2.35874	235.919	NA	NA	NA	NA	3.25218	379.466	2.50313	308.839	-	-	-	Y	Y	1	-0.293419	0.0659069	0.641045	-9.49209e-06	0.00470927	0.327119	-8.01885e-07	0.816681	0.999989	-11.1549	2.75723e-12	8.32988e-09	N	N
ENST00000555347.1	ENSG00000170345	1280	FOS	HGNC:3796	20	5.82263	201.978	9.83801	728.481	4.54753	310.652	13.2717	640.81	7.80486	287.356	22.5466	1083.24	11.8069	787.658	17.6593	803.585	10.53	718.166	8.95193	439.921	6.4558	329.19	17.3562	940.011	-	-	-	Y	Y	1	0.280503	0.0731765	0.677146	-1.20009e-06	0.486914	0.99999	1.301e-06	0.0805064	0.999989	1.35408	0.000209985	0.0174939	N	Y
ENST00000555672.1	ENSG00000170345	834	FOS	HGNC:3796	19	1.17318	23.77	2.77762	123.757	1.99687	81.497	3.71319	107.181	2.79704	60.477	6.65113	188.486	5.93227	234.637	11.3352	306.891	4.81168	198.485	3.41511	101.966	2.92096	89.247	6.975	224.129	Y	-	-	-	Y	1	1.2763	0.00134456	0.0438093	2.97138e-07	0.834647	0.99999	1.00899e-06	0.342453	0.999989	0.0459956	0.0297009	0.522963	N	Y
ENST00000555686.1	ENSG00000170345	1496	FOS	HGNC:3796	20	3.83359	162.377	5.4905	508.714	2.25758	192.598	9.98653	591.999	2.73475	123.582	11.9596	700.829	7.98552	664.651	6.9221	391.539	3.96836	335.447	6.70149	412.246	4.61911	289.421	9.08397	600.993	-	-	-	Y	Y	1	0.147241	0.267461	0.999985	-7.16749e-06	0.230404	0.99999	1.60617e-06	0.251435	0.999989	1.34241	7.16516e-05	0.00747795	N	Y
ENST00000555944.5	ENSG00000088833	2588	NSFL1C	HGNC:15912	8	NA	NA	NA	NA	NA	NA	NA	NA	1.1436	91.508	1.32715	138.891	NA	NA	NA	NA	NA	NA	NA	NA	NA	NA	1.66817	193.67	-	-	Y	-	Y	1	0.119328	0.173267	0.963452	6.92465e-07	0.537556	0.99999	2.53565	5.75345e-05	0.00976823	2.56113	0.00015529	0.0136924	N	N
ENST00000555997.1	ENSG00000185650	3094	ZFP36L1	HGNC:1107	20	7.51889	639.651	4.72499	821	4.57124	766.979	9.14172	1036.81	5.99229	537.347	7.3274	857.301	17.9738	2860.85	10.4974	1154.41	6.18106	987.14	5.61727	627.218	6.85323	817.213	4.79231	604.47	Y	-	-	-	Y	1	1.21355	0.000244246	0.0111626	-9.85282e-06	0.0287276	0.99999	-7.65389e-06	0.412447	0.999989	0.350041	0.0137748	0.32782	N	N
ENST00000556091.1	ENSG00000197249	643	SERPINA1	HGNC:8941	20	5.22075	73.036	7.93302	243.78	2.00189	56.288	10.2974	208.402	7.92473	118.274	6.99106	138.118	18.9974	512.72	20.6767	384.284	6.54836	189.135	5.41705	112.929	9.79778	210.318	10.1059	226.979	Y	-	-	-	Y	1	1.17349	0.000270372	0.0120707	3.7388e-05	0.42971	0.99999	3.64578e-06	0.0964057	0.999989	1.26704	0.00099208	0.0566631	N	Y
ENST00000556363.5	ENSG00000140563	4374	MCTP2	HGNC:25636	10	NA	NA	NA	NA	NA	NA	NA	NA	NA	NA	NA	NA	1.23599	258.902	1.14558	171.757	NA	NA	NA	NA	NA	NA	NA	NA	Y	-	-	-	Y	1	1.53687	2.22682e-05	0.00151257	-1.93553e-06	0.274369	0.99999	-9.35149e-07	0.564925	0.999989	0.00916404	0.754777	0.999994	N	N
ENST00000556647.1	ENSG00000100650	644	SRSF5	HGNC:10787	12	46.4058	624.052	9.46309	260.609	16.5118	422.733	29.5524	558.963	35.2168	498.803	33.9081	641.777	13.5524	334.266	17.1999	294.329	6.83851	180.752	6.14578	113.398	26.4254	527.751	24.3804	517.805	-	-	-	Y	Y	1	0.0423988	0.709807	0.999985	1.02665e-06	0.730877	0.99999	-9.84267e-07	0.794416	0.999989	-1.1123	0.000212524	0.0176517	N	N
ENST00000557084.1	ENSG00000054654	689	SYNE2	HGNC:17084	10	NA	NA	NA	NA	NA	NA	NA	NA	NA	NA	NA	NA	1.05125	31.471	NA	NA	NA	NA	NA	NA	1.79441	42.043	2.37101	58.5	-	Y	-	-	Y	1	0.00858546	0.163705	0.946955	7.14353	8.29737e-05	0.0128047	NA	NA	NA	NA	NA	NA	N	N
ENST00000557093.1	ENSG00000197249	568	SERPINA1	HGNC:8941	13	5.57428	63.115	7.16805	174.06	3.59357	80.6	10.3806	169.468	5.3825	64.833	12.3371	197.022	20.8374	443.287	22.2228	327.012	6.11556	143.46	7.56391	124.978	8.4236	145.787	12.1048	220.921	Y	-	-	-	Y	1	1.43883	8.85431e-06	0.000692026	-9.11275e-07	0.663408	0.99999	1.61102e-06	0.414475	0.999989	0.143003	0.00701416	0.21284	N	Y
ENST00000557118.5	ENSG00000197249	583	SERPINA1	HGNC:8941	20	8.0214	97.1	4.40675	119.052	3.79852	92.891	7.44156	130.167	5.30468	68.54	10.3527	176.754	13.2686	310.801	16.8399	273.518	5.21782	133.361	5.96765	109.337	4.45258	82.677	7.43178	145.97	Y	-	-	-	Y	1	1.53971	1.47629e-06	0.000156888	-1.39834e-06	0.4802	0.99999	7.9042e-07	0.854809	0.999989	0.0912807	0.0702023	0.804482	N	Y
ENST00000557361.5	ENSG00000197249	580	SERPINA1	HGNC:8941	20	4.82768	57.136	6.21179	160.816	3.44213	81.571	9.90682	170.459	5.69646	71.911	12.52	210.102	19.0987	432.433	22.0091	344.315	5.57774	137.362	4.74167	83.652	8.49602	155.124	10.579	202.263	Y	-	-	-	Y	1	1.55395	2.61853e-07	3.99206e-05	-9.76262e-07	0.682424	0.99999	1.66846e-06	0.293103	0.999989	0.0616947	0.0709003	0.808464	N	Y
ENST00000557492.5	ENSG00000197249	951	SERPINA1	HGNC:8941	16	5.11373	124.502	3.28698	176.046	2.67335	131.322	6.90981	239.251	3.6569	95.073	6.13831	208.719	10.7032	509.091	12.2131	397.112	2.63126	130.214	4.77005	171.652	3.73653	137.01	6.92555	266.742	Y	-	-	-	Y	1	1.48249	2.14453e-09	6.01871e-07	-1.08269e-06	0.587737	0.99999	-4.14794e-07	0.998665	0.999989	0.0626755	0.133923	0.997508	N	Y
ENST00000557907.5	ENSG00000140332	2295	TLE3	HGNC:11839	10	1.13205	76.683	2.11345	308.612	1.45162	196.257	4.5184	425.037	NA	NA	3.43383	320.904	5.52135	729.127	5.68751	509.255	NA	NA	2.44112	235.382	2.89052	286.955	3.93049	412.433	Y	-	-	-	Y	1	1.07252	8.31175e-07	0.000100431	-2.6031e-06	0.368823	0.99999	-4.383e-08	0.983236	0.999989	0.0245658	0.30111	0.999994	N	N
ENST00000558177.5	ENSG00000166825	918	ANPEP	HGNC:500	13	2.93862	67.851	4.12803	207.264	2.72756	126.206	5.03666	165.356	2.75462	67.864	4.7425	152.987	11.321	505.748	9.43233	288.126	1.71918	80.39	2.9495	99.723	2.70706	94.099	4.81064	175.642	Y	-	-	-	Y	1	1.11847	0.00147277	0.0470006	-1.90733e-06	0.204288	0.99999	-1.88389e-07	0.896475	0.999989	0.0149718	0.603286	0.999994	N	Y
ENST00000558740.1	ENSG00000166825	573	ANPEP	HGNC:500	20	6.45571	74.627	2.5653	64.221	7.06622	161.662	8.13409	135.963	4.15576	51.099	9.04226	148.021	11.2923	247.808	14.659	222.553	2.85522	67.927	3.16012	53.702	3.83559	67.973	9.15977	170.855	Y	-	-	-	Y	1	1.50441	0.000114202	0.00598074	9.76482e-08	0.961457	0.99999	-1.00842e-06	0.446657	0.999989	-0.0202528	0.447275	0.999994	N	Y
ENST00000559007.5	ENSG00000035664	4835	DAPK2	HGNC:2675	12	2.61677	387.913	1.30319	395.624	1.38537	397.225	3.52953	714.527	2.32237	364.769	4.60955	943.121	4.58917	1280.49	3.86987	735.466	1.58704	445.752	2.50275	500.7	2.56265	546.315	4.0171	904.691	Y	-	-	-	Y	1	1.11862	5.45167e-05	0.003222	1.7973e-07	0.683295	0.99999	2.79894e-06	0.270439	0.999989	0.49438	0.00753952	0.223215	N	Y
ENST00000559443.1	ENSG00000103569	588	AQP9	HGNC:643	19	8.92609	102.04	16.2787	366.877	7.58695	159.345	34.7129	559.889	7.88345	94.582	14.8625	239.925	55.8015	1136.47	51.3761	723.085	11.5845	254.78	17.5198	265.534	16.9791	288.828	32.4948	589.425	Y	-	-	-	Y	1	1.40527	1.8274e-09	5.22367e-07	-1.90185e-06	0.398429	0.99999	-6.41821e-09	0.993448	0.999989	0.931362	0.00414398	0.152359	N	Y
ENST00000559722.2	ENSG00000136371	948	MTHFS	HGNC:7437	20	6.34655	139.145	3.3021	145.818	3.55734	151.077	5.80222	173.144	5.19919	119.713	7.26672	219.937	10.4613	422.299	10.997	307.174	4.68768	195.281	6.04687	174.521	4.17398	130.774	7.58025	252.134	Y	-	-	-	Y	1	1.47225	3.64954e-07	5.28961e-05	-1.42094e-07	0.967058	0.99999	8.66876e-08	0.984399	0.999989	0.200813	0.0162707	0.363519	N	N
ENST00000559887.1	ENSG00000166825	534	ANPEP	HGNC:500	20	7.5082	78.668	7.77567	183.651	5.57816	118.844	10.3738	156.088	8.3643	93.393	11.6468	171.513	22.4804	461.353	20.7416	294.755	4.89287	107.828	5.17689	81.925	8.28805	132.347	13.0963	222.363	Y	-	-	-	Y	1	1.30696	0.000182087	0.00873081	-7.24012e-07	0.669997	0.99999	6.60847e-07	0.732661	0.999989	0.0212191	0.537167	0.999994	N	Y
ENST00000559907.5	ENSG00000166710	499	B2M	HGNC:914	11	3.92643	34.701	1.51236	27.36	4.17841	70.07	3.68935	45.841	1.48629	13.681	7.1697	89.446	6.43981	103.282	8.62042	97.205	NA	NA	5.60886	67.764	4.02099	52.796	8.83876	125.522	Y	-	-	-	Y	1	1.57614	0.0005146	0.0203415	1.26307e-06	0.201877	0.99999	-4.16996e-07	0.670636	0.999989	0.00115687	0.941122	0.999994	N	Y
ENST00000560028.1	ENSG00000166825	582	ANPEP	HGNC:500	19	5.38016	64.43	2.65331	70.062	2.29534	55.226	5.39351	94.391	2.18903	27.97	6.67596	113.653	11.0642	255.55	9.07663	144.736	2.05003	50.898	3.44425	61.922	3.66389	68.08	4.09322	79.197	Y	-	-	-	Y	1	1.4828	0.000110202	0.00582062	-1.56387e-06	0.427755	0.99999	-8.56822e-08	0.927268	0.999989	0.0195287	0.537801	0.999994	N	Y
ENST00000560137.2	ENSG00000166825	3813	ANPEP	HGNC:500	19	4.8991	585.65	2.90707	757.433	4.12584	993.358	6.88004	1147.02	3.93504	502.088	5.26233	868.259	10.5623	2484.51	11.4277	1821.18	3.8672	913.718	3.88775	672.465	5.70518	1004.97	8.24936	1529.59	Y	-	-	-	Y	1	1.56014	1.93617e-18	5.39511e-15	2.14706e-06	0.528395	0.99999	-2.92935e-06	0.291558	0.999989	0.0553621	0.24301	0.999994	N	Y
ENST00000560998.5	ENSG00000100949	1997	RABGGTA	HGNC:9795	3	NA	NA	NA	NA	NA	NA	NA	NA	1.79404	115.139	2.02935	168.938	NA	NA	NA	NA	NA	NA	NA	NA	NA	NA	1.3664	128.153	-	-	Y	-	Y	1	0.0346239	0.663818	0.999985	4.95465e-07	0.717122	0.99999	2.09692	6.53012e-05	0.0108011	0.0705718	0.00534219	0.177048	N	N
ENST00000561080.5	ENSG00000140199	5407	SLC12A6	HGNC:10914	17	1.5058	244.901	NA	NA	NA	NA	2.30812	513.468	NA	NA	1.81287	407.097	1.61835	487.175	2.39503	490.315	1.21888	369.031	1.62293	347.493	2.24508	524.475	1.87488	464.747	-	-	-	Y	Y	1	0.478769	0.0204929	0.313429	1.22031e-06	0.691022	0.99999	1.30354e-07	0.950376	0.999989	1.18122	5.66696e-06	0.000948366	N	N
ENST00000561743.5	ENSG00000103005	1135	USB1	HGNC:25792	11	NA	NA	NA	NA	NA	NA	NA	NA	NA	NA	NA	NA	2.13288	121.898	2.0863	81.081	NA	NA	1.21608	51.923	NA	NA	1.2472	58.358	Y	-	-	-	Y	1	1.6051	0.000389321	0.0162701	1.17347e-08	0.996778	0.99999	-4.91266e-07	0.569884	0.999989	0.0144686	0.406053	0.999994	N	N
ENST00000561958.5	ENSG00000141002	763	TCF25	HGNC:29181	7	NA	NA	NA	NA	NA	NA	NA	NA	NA	NA	NA	NA	1.07579	35.814	NA	NA	NA	NA	NA	NA	3.31937	87.59	1.64944	45.836	-	Y	-	-	Y	1	0.00894775	0.142987	0.908156	7.7955	1.87055e-05	0.00361299	-6.08642e-07	0.00956452	0.482186	-0.00332532	0.679273	0.999994	N	N
ENST00000562112.5	ENSG00000131401	1266	NAPSB	HGNC:13396	20	22.3949	783.991	3.24248	250.755	11.6855	828.884	11.6083	573.421	11.5995	433.808	15.5556	756.07	3.08866	212.915	4.17632	196.371	2.20039	155.579	4.79495	247.67	9.26571	484.401	9.37066	515.854	-	-	-	Y	Y	1	-0.126312	0.255842	0.999985	1.43742e-06	0.807547	0.99999	-1.12918e-05	0.00639428	0.371708	-1.20757	0.000415958	0.0292245	N	N
ENST00000564466.5	ENSG00000153786	1488	ZDHHC7	HGNC:18459	12	1.61709	64.499	NA	NA	1.04927	81.573	NA	NA	NA	NA	NA	NA	NA	NA	NA	NA	NA	NA	NA	NA	1.42427	84.136	1.56106	97.149	-	Y	-	-	Y	1	0.0107201	0.0881083	0.740898	8.54059	6.98488e-07	0.000218949	-4.76436e-07	0.302107	0.999989	-0.0422754	1.20855e-05	0.00177422	N	N
ENST00000565223.1	ENSG00000185883	668	ATP6V0C	HGNC:855	20	7.38647	104.954	6.0028	185.328	4.99599	141.987	13.3743	273.611	2.73895	41.398	4.22853	84.063	13.0907	358.602	11.096	208.571	14.0137	409.439	13.8578	288.09	11.2424	242.565	17.2537	392.6	-	-	-	Y	Y	1	0.372501	0.0384226	0.472234	1.24477e-06	0.589224	0.99999	-4.16896e-06	0.0306225	0.999989	1.7389	2.26965e-06	0.000449243	Y	N
ENST00000565579.5	ENSG00000182885	1057	ADGRG3	HGNC:13728	15	1.35346	36.675	1.20189	68.282	NA	NA	3.15472	121.042	1.675	48.314	3.97707	150.611	7.36252	377.588	7.37904	257.533	1.22995	65.724	2.29908	87.91	2.06335	83.665	3.49456	148.259	Y	-	-	-	Y	1	2.08956	3.88462e-09	1.01632e-06	1.13539e-07	0.918431	0.99999	2.04949e-06	0.131439	0.999989	0.0784544	0.0149637	0.344814	Y	N
ENST00000565683.5	ENSG00000140400	3300	MAN2C1	HGNC:6827	15	3.62948	375.55	NA	NA	1.52003	320.134	1.57411	226.086	1.05297	116.311	1.52748	217.332	NA	NA	NA	NA	1.37421	283.2	1.53071	231.843	NA	NA	1.09491	176.017	-	-	Y	-	Y	1	-0.0954145	0.421307	0.999985	-2.49637e-06	0.0933125	0.99999	-1.05104	0.000151335	0.0212057	0.0120382	0.838823	0.999994	N	N
ENST00000565698.5	ENSG00000169180	4255	XPO6	HGNC:19733	20	4.38387	569.391	2.51349	672.418	2.67169	672.917	6.88469	1235.56	4.6376	637.846	5.92271	1063.1	8.36588	2053.26	7.52018	1250.97	1.48114	366.962	3.40499	605.073	5.56788	1053.09	5.3681	1071.5	Y	-	-	-	Y	1	1.10415	1.11156e-05	0.000837999	-1.49058e-06	0.785604	0.99999	6.34064e-06	0.432879	0.999989	0.0182511	0.655997	0.999994	N	N
ENST00000566517.5	ENSG00000180096	1080	SEPTIN1	HGNC:2879	15	6.7554	189.691	NA	NA	1.00896	56.442	2.73046	109.37	3.21228	96.199	NA	NA	NA	NA	1.27205	46.998	1.54825	86.534	NA	NA	8.11351	343.832	6.8985	304.06	-	Y	-	-	Y	1	-0.0120254	0.649997	0.999985	1.57067	0.000337713	0.0413522	-7.02685e-07	0.389785	0.999989	-0.00475667	0.603469	0.999994	N	N
ENST00000568808.5	ENSG00000260916	2866	CCPG1	HGNC:24227	17	3.48007	281.483	2.87491	457.036	2.37899	372.195	4.62997	475.588	2.53025	214.362	6.55821	724.778	6.815	1000.23	7.13682	740.331	3.2883	483.435	3.49262	346.435	3.4749	374.508	6.11193	709.247	Y	-	-	-	Y	1	1.12652	1.94943e-06	0.000197016	-3.79898e-07	0.889683	0.99999	6.88302e-07	0.711545	0.999989	0.500559	0.00847348	0.240428	N	N
ENST00000569205.5	ENSG00000260916	2970	CCPG1	HGNC:24227	20	5.05444	429.664	4.84582	813.055	3.58797	588.193	7.05337	768.867	5.09139	454.355	6.03073	701.395	10.7924	1673.31	10.7293	1169.32	3.44268	534.955	5.13221	542.286	5.39395	617.089	9.82929	1210.55	Y	-	-	-	Y	1	1.03481	3.05196e-05	0.00199197	1.28e-08	0.847659	0.99999	1.70045e-06	0.903855	0.999989	0.113402	0.0579543	0.741853	N	N
ENST00000569251.5	ENSG00000140497	867	SCAMP2	HGNC:10564	13	NA	NA	NA	NA	NA	NA	1.59045	47.396	1.5626	34.939	2.10624	62.006	1.90634	75.856	2.09248	57.151	NA	NA	NA	NA	NA	NA	NA	NA	-	-	Y	-	Y	1	0.0295854	0.267822	0.999985	-6.07931e-08	0.826382	0.99999	7.13245	7.55703e-05	0.0121247	NA	NA	NA	N	N
ENST00000569925.1	ENSG00000103194	572	USP10	HGNC:12608	20	1.44431	16.243	9.03762	211.608	2.05325	44.49	14.6841	237.436	7.5679	90.2	6.7523	107.555	38.6274	801.435	31.8015	456.136	1.78218	40.366	4.40519	70.009	9.31329	159.401	18.1959	328.287	Y	-	-	-	Y	1	1.79352	3.94691e-08	7.4754e-06	-7.74485e-07	0.712332	0.99999	1.67773e-06	0.0911892	0.999989	0.0245435	0.19057	0.999994	N	N
ENST00000569977.1	ENSG00000182885	1215	ADGRG3	HGNC:13728	14	2.27457	74.884	1.17943	84.352	1.43081	94.498	2.85131	133.797	1.26796	44.561	7.30021	336.264	9.46058	605.712	7.99533	348.662	1.97435	130.066	3.05318	146.923	2.99014	148.529	5.73251	296.626	Y	-	-	-	Y	1	2.45866	2.81192e-12	1.80854e-09	2.31134e-06	0.156625	0.99999	8.82569e-07	0.402619	0.999989	0.111156	0.0167926	0.370857	Y	N
ENST00000571301.1	ENSG00000175711	3324	B3GNTL1	HGNC:21727	12	2.46691	250.736	1.70071	367.348	1.48349	298.741	3.20621	443.3	2.14853	231.587	4.01625	561.355	3.95316	774.096	4.42976	594.29	1.50668	296.645	1.8863	266.479	2.71975	396.61	2.94797	457.684	Y	-	-	-	Y	1	1.06758	1.8063e-07	2.88186e-05	-2.53973e-06	0.522891	0.99999	1.44328e-06	0.544954	0.999989	0.100067	0.100931	0.919778	N	N
ENST00000571988.5	ENSG00000171490	509	RSL1D1	HGNC:24534	2	NA	NA	NA	NA	NA	NA	NA	NA	5.60852	55.033	3.13735	40.882	NA	NA	NA	NA	NA	NA	NA	NA	NA	NA	NA	NA	-	-	Y	-	Y	1	NA	NA	NA	NA	NA	NA	7.16665	9.60037e-05	0.0146696	NA	NA	NA	N	N
ENST00000572756.6	ENSG00000072864	853	NDE1	HGNC:17619	15	NA	NA	NA	NA	NA	NA	1.20752	34.322	1.44884	31.137	NA	NA	NA	NA	1.36936	35.385	1.00883	40.18	1.70918	47.92	1.19185	35.761	1.01762	32.444	-	-	-	Y	Y	1	0.00460179	0.796784	0.999985	2.19293e-07	0.655108	0.99999	1.48571e-07	0.176	0.999989	8.0142	1.1802e-05	0.00174486	N	N
ENST00000574287.1	ENSG00000171490	485	RSL1D1	HGNC:24534	16	NA	NA	1.27616	21.918	NA	NA	4.86516	55.619	4.91422	43.881	2.80326	33.426	NA	NA	2.8339	30.872	1.62742	27.562	2.59899	29.17	4.09353	49.418	NA	NA	-	-	Y	-	Y	1	-0.00787214	0.757851	0.999985	-1.70946e-07	0.703664	0.99999	6.51381	0.00037597	0.043779	0.0234632	0.000256855	0.0201142	N	N
ENST00000574701.5	ENSG00000189067	553	LITAF	HGNC:16841	6	2.5842	28.147	NA	NA	NA	NA	NA	NA	2.48297	28.83	2.45881	37.93	2.08081	43.391	3.14111	45.268	NA	NA	NA	NA	NA	NA	1.60878	28.313	Y	-	-	-	Y	1	7.98428	1.30449e-05	0.000956583	1.47436e-07	0.213536	NA	6.12426e-07	0.616046	0.999989	-0.0121908	0.0126183	0.309002	N	N
ENST00000575087.5	ENSG00000184009	2001	ACTG1	HGNC:144	7	NA	NA	NA	NA	NA	NA	1.17263	94.695	NA	NA	1.00898	80.99	NA	NA	NA	NA	1.34807	154.695	1.14381	94.811	2.20976	188.15	2.18674	197.966	-	-	-	Y	Y	1	0.0416486	0.543525	0.999985	3.2783e-06	0.0265541	0.99999	1.06895e-06	0.178916	0.999989	3.05626	4.78448e-05	0.00549268	N	Y
ENST00000576874.5	ENSG00000198336	641	MYL4	HGNC:7585	11	NA	NA	NA	NA	2.21759	61.278	NA	NA	NA	NA	NA	NA	2.13898	56.877	3.32276	60.79	NA	NA	NA	NA	NA	NA	NA	NA	Y	-	-	-	Y	1	8.6485	1.17129e-06	0.000132212	NA	NA	NA	-3.26947e-07	0.0719334	0.999989	-0.00314549	0.120402	0.970672	N	N
ENST00000576917.5	ENSG00000184009	1958	ACTG1	HGNC:144	3	NA	NA	NA	NA	NA	NA	NA	NA	5.11052	311.116	NA	NA	3.08117	342.729	2.78292	211.101	NA	NA	NA	NA	NA	NA	NA	NA	Y	-	-	-	Y	1	11.3855	1.09547e-12	7.86499e-10	9.11734e-08	0.236497	NA	3.23723e-07	4.41592e-11	7.99957e-08	NA	NA	NA	N	Y
ENST00000579036.2	ENSG00000109118	820	PHF12	HGNC:20816	9	NA	NA	NA	NA	NA	NA	NA	NA	NA	NA	NA	NA	NA	NA	NA	NA	NA	NA	NA	NA	1.37309	40.572	2.39647	74.415	-	Y	-	-	Y	1	NA	NA	NA	7.4508	4.44247e-05	0.00738893	-1.40419e-07	0.265393	NA	0.00175588	0.744076	0.999994	N	N
ENST00000579286.5	ENSG00000072778	933	ACADVL	HGNC:92	5	1.16264	25.903	NA	NA	NA	NA	NA	NA	1.47779	35.135	1.3514	42.148	NA	NA	NA	NA	NA	NA	NA	NA	2.9472	101.053	1.26697	45.462	-	Y	-	-	Y	1	0.00858111	0.164821	NA	7.95541	1.45367e-05	0.00288216	4.9228e-07	0.711448	0.999989	0.0097974	0.679682	0.999994	N	N
ENST00000579461.2	ENSG00000108654	5782	DDX5	HGNC:2746	8	1.11666	196.059	NA	NA	NA	NA	NA	NA	2.10326	389.206	3.28246	791.71	1.04331	339.798	1.16715	263.535	1.06163	344.871	NA	NA	1.58546	383.005	2.48425	644.209	-	-	Y	-	Y	1	0.177648	0.0292824	0.397453	6.07543e-06	0.0186277	0.921032	1.01885	0.000368706	0.0432658	0.555135	0.00744977	0.221682	N	Y
ENST00000579901.5	ENSG00000108424	594	KPNB1	HGNC:6400	17	NA	NA	2.31444	54.294	NA	NA	1.37876	22.537	1.57597	19.231	2.98443	49.088	2.25098	47.674	NA	NA	1.51298	33.844	1.75364	27.398	1.61994	27.923	4.17575	77.415	-	-	-	Y	Y	1	-0.00580295	0.819158	0.999985	8.65813e-09	0.996346	0.99999	9.9626e-07	0.00129063	0.1154	7.06324	0.000154644	0.0136776	N	N
ENST00000580086.1	ENSG00000188895	2638	MSL1	HGNC:27905	19	1.67798	128.625	1.00821	153.903	NA	NA	2.46014	252.559	2.09154	167.71	2.75837	291.011	4.004	568.939	4.15554	405.192	1.14579	161.503	1.68739	167.669	1.85397	199.912	2.98864	346.801	Y	-	-	-	Y	1	1.56857	1.19542e-08	2.60813e-06	8.46894e-07	0.711756	0.99999	5.47704e-06	0.0508663	0.999989	0.55797	0.00755806	0.223399	N	N
ENST00000580301.5	ENSG00000109065	1860	NAT9	HGNC:23133	11	NA	NA	NA	NA	NA	NA	NA	NA	NA	NA	1.75783	133.365	1.06991	115.403	NA	NA	1.22934	134.004	NA	NA	1.96671	159.94	2.46133	210.215	-	Y	-	-	Y	1	0.0149477	0.0231763	0.341526	9.94244	1.282e-09	1.19941e-06	4.747e-08	0.897691	0.999989	0.00241037	0.700442	0.999994	N	N
ENST00000581080.1	ENSG00000265666	1790	RARA-AS1	HGNC:49577	10	NA	NA	NA	NA	1.04028	92.001	1.84897	123	1.37733	65.321	2.0194	125.162	3.20121	273.412	3.30155	192	1.61007	148.749	1.49559	97	1.6332	113	2.58032	188	Y	-	-	-	Y	1	1.47119	6.23901e-06	0.000523399	6.39935e-07	0.617552	0.99999	3.36714e-07	0.7508	0.999989	0.0492312	0.0743403	0.824582	N	N
ENST00000582754.5	ENSG00000108244	1567	KRT23	HGNC:6438	13	1.72651	73.632	2.28175	198.566	NA	NA	2.72954	162.221	NA	NA	NA	NA	4.11744	328.363	4.23887	229.668	2.56249	209.179	2.69037	156.194	3.41895	213.807	3.11083	205.484	-	-	-	Y	Y	1	0.391975	0.0289666	0.395514	2.09318e-06	0.813562	0.99999	-2.86658e-06	0.0543518	0.999989	1.81398	1.08698e-06	0.000248279	N	N
ENST00000582812.5	ENSG00000166579	588	NDEL1	HGNC:17620	18	2.9197	33.845	3.49738	81.842	1.69638	37.089	5.49036	88.364	3.14679	37.912	3.30308	53.638	9.90431	208.766	9.98158	146.698	2.77552	61.716	4.40659	68.396	4.44144	75.388	6.90618	126.783	Y	-	-	-	Y	1	1.18277	0.000783577	0.0286279	-5.42829e-07	0.888556	0.99999	4.21094e-07	0.832626	0.999989	0.0689338	0.0298769	0.524134	N	N
ENST00000583444.1	ENSG00000141526	2882	SLC16A3	HGNC:10924	12	4.41904	311.978	4.22159	616.345	2.93148	412.95	6.80149	729.409	5.25478	393.168	10.1898	998.053	9.25873	1240.26	14.4849	1329.23	2.99058	448.217	5.90251	611.962	5.1727	575.356	11.8413	1391.1	Y	-	-	-	Y	1	1.30412	1.28806e-06	0.00014164	-6.10949e-06	0.671367	0.99999	4.57513e-06	0.131587	0.999989	0.124653	0.0228381	0.448181	N	Y
ENST00000585317.2	ENSG00000108654	5718	DDX5	HGNC:2746	6	4.63974	804.634	NA	NA	2.01222	668.062	3.23991	738.997	2.37757	434.256	1.09296	260.38	NA	NA	NA	NA	NA	NA	NA	NA	1.5638	374.498	NA	NA	-	-	-	Y	Y	1	-0.113799	0.125998	0.867678	-3.46298e-06	0.0595189	0.99999	-2.83474e-06	0.0245245	0.917048	-1.48456	2.9977e-06	0.000551509	N	Y
ENST00000585608.5	ENSG00000108946	848	PRKAR1A	HGNC:9388	3	NA	NA	NA	NA	NA	NA	NA	NA	NA	NA	NA	NA	NA	NA	NA	NA	NA	NA	NA	NA	1.34876	39.229	1.80429	55.968	-	Y	-	-	Y	1	0.0085404	0.178915	NA	6.9401	0.000136342	0.0192626	3.526e-08	0.895836	NA	0.00304733	0.521783	0.999994	N	N
ENST00000588404.5	ENSG00000171777	2749	RASGRP4	HGNC:18958	6	1.1593	99.21	NA	NA	NA	NA	1.31805	156.29	NA	NA	1.14843	134.894	1.83161	314.256	2.77586	323.597	NA	NA	1.2779	161.395	NA	NA	NA	NA	Y	-	-	-	Y	1	1.5096	5.55837e-06	0.000476	-3.29195e-06	0.314375	0.99999	-8.52134e-07	0.347069	0.999989	0.0282727	0.348994	0.999994	N	N
ENST00000588690.6	ENSG00000184640	1746	SEPTIN9	HGNC:7323	16	NA	NA	1.9994	205.48	3.95802	381.206	11.1653	774.186	NA	NA	1.32315	89.873	NA	NA	NA	NA	1.97425	189.049	3.28357	226.51	8.64322	630.014	7.98084	605.099	Y	-	-	-	Y	1	-11.2221	5.23527e-11	2.29253e-08	6.37111e-07	0.732065	0.99999	-5.76362e-08	0.565312	0.999989	0.00122056	0.864534	0.999994	N	N
ENST00000588708.5	ENSG00000171777	2290	RASGRP4	HGNC:18958	13	6.08952	415.082	3.4021	498.496	3.61336	489.546	8.62603	817.541	5.38491	390.846	6.98335	657.306	8.6938	1151.05	10.6959	961.26	3.81389	511.431	5.3019	515.246	6.49818	650.378	9.68099	1024.42	Y	-	-	-	Y	1	1.03497	1.4648e-06	0.000156204	1.09035e-06	0.718758	0.99999	2.17629e-06	0.978435	0.999989	0.23781	0.0231154	0.451651	N	N
ENST00000589614.5	ENSG00000124731	772	TREM1	HGNC:17760	17	7.55197	130.095	12.6074	427.923	5.409	172.112	13.7107	331.37	7.62829	138.733	17.436	421.607	30.4708	942.067	36.9635	782.193	6.73595	222.806	11.4794	261.887	10.821	275.612	18.4572	499.082	Y	-	-	-	Y	1	1.35687	0.000114812	0.00600759	-1.27115e-06	0.50483	0.99999	1.55016e-06	0.377062	0.999989	0.121609	0.0135236	0.324061	N	N
ENST00000589647.5	ENSG00000108984	1512	MAP2K6	HGNC:6846	14	NA	NA	NA	NA	NA	NA	1.25411	69.542	1.93084	82.802	2.18695	123.675	1.65471	124.869	1.24643	64.579	1.21822	92.937	NA	NA	1.11098	64.78	1.35215	84.441	-	-	Y	-	Y	1	0.195625	0.0707468	0.665477	1.4627e-07	0.946011	0.99999	8.89382	1.25571e-07	6.447e-05	8.93473	5.95016e-07	0.000154545	N	Y
ENST00000589900.5	ENSG00000076662	2057	ICAM3	HGNC:5346	14	NA	NA	1.32866	170.273	2.157	256.624	4.89904	408.98	3.07721	195.201	4.62196	382.113	5.76774	668.484	7.19276	565.089	3.84391	450.161	2.52764	214.598	3.53667	311.707	7.5453	697.265	Y	-	-	-	Y	1	1.33683	0.000156814	0.00770887	1.83871e-06	0.294424	0.99999	4.80363e-08	0.788586	0.999989	0.00335244	0.582051	0.999994	N	N
ENST00000590998.5	ENSG00000064932	562	SBNO2	HGNC:29158	11	NA	NA	NA	NA	1.02183	20.065	1.95303	29.459	NA	NA	2.50757	34.691	5.70706	106.658	5.06195	65.738	NA	NA	NA	NA	2.8022	44.101	1.40962	23.476	Y	-	-	-	Y	1	2.15827	0.00018607	0.00889832	4.85936e-07	0.647352	0.99999	1.35775e-07	0.770431	0.999989	0.00159331	0.851887	0.999994	N	N
ENST00000591462.6	ENSG00000130175	2063	PRKCSH	HGNC:9411	19	NA	NA	1.60934	209.208	1.31305	158.138	2.98096	250.421	5.2181	334.346	3.15482	262.661	4.97472	583.3	3.64016	289.695	1.54984	184.368	3.78775	326.007	2.57155	228.177	2.5521	238.521	Y	-	-	-	Y	1	1.03479	0.000936004	0.0328928	4.56641e-06	0.48986	0.99999	4.34299e-07	0.375483	0.999989	0.00978411	0.275535	0.999994	N	N
ENST00000591782.1	ENSG00000062716	729	VMP1	HGNC:29559	12	4.9756	79.938	1.55876	50.379	2.26018	68.514	5.10144	112.993	3.73493	62.729	5.48143	122.92	7.69329	225.738	9.93033	201.949	2.61848	80.527	2.26632	48.501	3.94287	92.015	4.86662	122.364	Y	-	-	-	Y	1	1.62304	9.46495e-05	0.00510397	4.84409e-07	0.788977	0.99999	1.73986e-06	0.905864	0.999989	0.0191278	0.57551	0.999994	N	N
ENST00000592139.1	ENSG00000125753	424	VASP	HGNC:12652	4	NA	NA	NA	NA	NA	NA	NA	NA	NA	NA	NA	NA	NA	NA	NA	NA	4.53397	57.773	5.07451	44.846	6.17242	57.857	7.81191	76.634	-	Y	-	-	Y	1	NA	NA	NA	7.95191	7.40435e-06	0.00158907	-1.33921e-07	0.281028	NA	0.0160468	0.0430656	0.642519	N	N
ENST00000592424.1	ENSG00000186529	561	CYP4F3	HGNC:2646	17	2.62131	28.562	1.30117	29.578	1.32028	27.697	4.02205	63.065	1.65028	19.065	4.15756	64.208	8.71596	175.001	6.695	93.095	1.16868	25.804	3.77679	58.399	2.1565	35.807	6.36051	111.508	Y	-	-	-	Y	1	1.60215	0.000729791	0.0270632	6.05389e-07	0.640766	0.99999	1.87236e-07	0.820047	0.999989	0.0238728	0.251606	0.999994	N	N
ENST00000592643.5	ENSG00000132475	795	H3-3B	HGNC:4765	12	6.0397	113.975	6.01557	244.066	3.05643	114.105	16.3116	423.928	5.95533	119.332	5.1995	136.377	13.7528	496.318	11.7216	294.004	8.16239	308.668	6.22882	166.371	9.66989	265.438	17.1785	505.281	-	-	-	Y	Y	1	0.284855	0.0692131	0.657381	-8.48218e-08	0.96601	0.99999	-3.81443e-08	0.984428	0.999989	1.17686	0.000836793	0.0492643	N	N
ENST00000592937.1	ENSG00000099860	2007	GADD45B	HGNC:4096	20	3.4901	204.067	3.71616	471.071	1.79292	210.019	4.40648	359.196	6.9999	436.013	8.54748	689.551	2.29825	262.754	5.73172	444.815	1.84706	214.125	4.51396	378.635	5.39574	463.821	7.99821	727.442	-	-	Y	-	Y	1	0.0321829	0.721512	0.999985	1.12677e-06	0.620791	0.99999	1.11953	2.51519e-06	0.000656139	0.0811186	0.0445793	0.654688	N	N
ENST00000594442.2	ENSG00000128016	1752	ZFP36	HGNC:12862	20	15.4043	715.845	37.9108	3632.89	16.4846	1499.08	76.9107	4990.31	4.50013	221.853	95.2592	6127.82	62.0907	5464.19	122.43	7313.88	41.2448	3699.74	43.7427	2777.49	55.0768	3745.95	57.2806	4094.61	-	-	-	Y	Y	1	0.858335	0.000789054	0.0287769	-0.251373	0.00312857	0.242655	3.27916e-07	0.525448	0.999989	1.81958	4.96695e-06	0.000841026	N	N
ENST00000594787.1	ENSG00000197405	781	C5AR1	HGNC:1338	20	2.34444	43.322	2.34544	94.087	1.89573	69.812	4.73068	124.87	1.93702	38.182	3.94609	102.305	8.97715	318.861	9.49361	231.418	2.04506	77.023	2.36582	64.07	3.33685	93.289	6.84317	201.311	Y	-	-	-	Y	1	1.64543	1.63693e-07	2.63891e-05	4.75119e-07	0.787525	0.99999	2.69615e-08	0.99053	0.999989	0.0334664	0.25689	0.999994	N	N
ENST00000595018.5	ENSG00000105323	2794	HNRNPUL1	HGNC:17011	15	5.13986	430.2	1.22342	216.359	NA	NA	1.64959	192.077	NA	NA	4.1965	485.234	1.68308	270.935	NA	NA	NA	NA	NA	NA	4.96268	609.6	5.45019	704.997	-	Y	-	-	Y	1	-0.00544001	0.85048	0.999985	1.16379	0.000157444	0.0214257	-6.16322e-07	0.967057	0.999989	-0.00600803	2.02045e-11	2.90401e-08	N	N
ENST00000595042.5	ENSG00000171051	1965	FPR1	HGNC:3826	20	5.18789	289.443	8.70281	987.952	5.76691	618.13	13.503	1040.29	5.77445	341.556	8.43133	651.994	24.4851	2549.37	21.0933	1494.71	7.1217	762.229	10.2398	773.779	9.85711	800.155	16.7336	1435.77	Y	-	-	-	Y	1	1.26083	1.04775e-06	0.000120695	5.35419e-07	0.67603	0.99999	-5.11386e-07	0.76929	0.999989	0.102452	0.0162435	0.363365	N	N
ENST00000595255.1	ENSG00000170956	1455	CEACAM3	HGNC:1815	16	NA	NA	1.23666	110.17	NA	NA	3.20069	184.223	1.23766	54.121	2.17609	123.911	4.27275	341.641	4.33007	235.85	1.11837	91.137	1.32317	78.631	2.17399	132.287	2.78932	179.018	Y	-	-	-	Y	1	1.21398	9.91269e-05	0.00530014	-1.56959e-06	0.759313	0.99999	7.4097e-07	0.567508	0.999989	0.0399602	0.130238	0.991612	N	N
ENST00000599180.3	ENSG00000126262	2177	FFAR2	HGNC:4501	18	19.7498	1254.88	19.8405	2637.49	22.1469	2741.4	57.4981	5076.65	17.5009	1179.99	27.1701	2390.48	63.4606	7686.1	66.2527	5444.46	22.8068	2794.56	24.3161	2147.37	37.0014	3446.09	49.52	4867.64	Y	-	-	-	Y	1	1.13478	3.5153e-07	5.12302e-05	5.52435e-07	0.708327	0.99999	-1.9397e-06	0.355852	0.999989	0.074297	0.0933249	0.898966	N	N
ENST00000599649.5	ENSG00000268500	1837	SIGLEC5	HGNC:10874	12	NA	NA	NA	NA	NA	NA	NA	NA	1.69506	97.024	1.37447	101.928	1.70982	179.998	2.04102	145.82	2.41413	257.057	NA	NA	NA	NA	NA	NA	-	-	Y	-	Y	1	0.0325207	0.213484	0.999985	-2.16423e-07	0.0431174	0.99999	8.89521	1.73413e-07	8.24378e-05	0.00633847	0.00414155	0.152359	N	N
ENST00000599988.5	ENSG00000104870	660	FCGRT	HGNC:3621	5	NA	NA	NA	NA	NA	NA	NA	NA	2.52623	37.289	NA	NA	NA	NA	1.05803	19.544	NA	NA	NA	NA	5.42876	115.969	1.21657	27.421	-	Y	-	-	Y	1	0.00852304	0.182193	NA	7.66144	7.77109e-05	0.0121174	9.93672e-08	0.728764	0.999989	-0.00273263	0.289326	NA	N	N
ENST00000604929.1	ENSG00000188229	2035	TUBB4B	HGNC:20771	20	2.48932	147.791	2.98614	381.796	1.61026	191.048	5.02272	417.925	7.31234	462.49	9.67855	796.571	2.19983	253.875	5.58092	436.915	2.22438	261.184	4.29509	365.54	3.93662	345.941	11.1806	1032.42	-	-	Y	-	Y	1	0.0487323	0.612178	0.999985	1.4689e-06	0.392774	0.99999	1.50862	1.64114e-06	0.000472302	0.940372	0.00315247	0.126631	N	Y
ENST00000608999.6	ENSG00000077157	15244	PPP1R12B	HGNC:7619	15	NA	NA	1.30235	1258.71	NA	NA	1.4935	970.966	NA	NA	1.49289	984.5	4.57979	4100.97	4.47406	2726.03	NA	NA	NA	NA	1.30857	894.606	1.49304	1084.4	Y	-	-	-	Y	1	1.82305	2.50187e-08	4.9992e-06	5.93433e-06	0.192812	0.99999	2.27833	8.19162e-05	0.0128223	3.63739	7.85769e-24	4.51039e-19	N	N
ENST00000611551.1	ENSG00000274180	4931	NATD1	HGNC:30770	20	6.89408	1062.15	4.69219	1572.85	4.21543	1307.01	8.97042	1916.71	6.01741	987.804	8.25088	1744.67	12.0173	3643.81	11.4486	2352.82	4.83712	1475.53	5.97249	1324.54	6.77852	1528.1	8.62548	2062.01	Y	-	-	-	Y	1	1.11003	4.9093e-10	1.61331e-07	-3.8219e-06	0.390299	0.99999	6.97231e-06	0.97743	0.999989	0.540154	0.00259271	0.11065	N	N
ENST00000611648.2	ENSG00000185340	2482	GAS2L1	HGNC:16955	13	NA	NA	3.43714	461.368	NA	NA	3.84552	368.382	NA	NA	5.94703	539.112	2.82612	349.747	2.09634	175.516	NA	NA	NA	NA	NA	NA	NA	NA	-	Y	-	-	Y	1	-0.0561572	0.560339	0.999985	-12.046	1.87032e-13	9.33242e-10	1.56016e-07	1.94543e-06	0.000527481	NA	NA	NA	N	N
ENST00000611875.5	ENSG00000103148	3128	NPRL3	HGNC:14124	20	4.3093	406.677	4.36502	883.675	2.68912	505.823	2.93006	386.848	5.97579	600.522	3.41733	445.726	3.90222	717.412	3.40569	423.782	4.28346	793.221	5.74825	772.79	3.41696	475.438	3.91155	572.648	-	-	-	Y	Y	1	0.0192075	0.82494	0.999985	-1.81936e-06	0.303644	0.99999	2.13708e-06	0.85782	0.999989	1.13316	1.24017e-05	0.0018022	N	N
ENST00000612828.4	ENSG00000154529	7455	CNTNAP3B	HGNC:32035	4	NA	NA	NA	NA	NA	NA	1.12667	316.316	NA	NA	NA	NA	1.25571	495.878	1.66476	458.786	NA	NA	NA	NA	NA	NA	1.10464	346.278	Y	-	-	-	Y	1	1.09375	6.77062e-06	0.000556652	-8.83263e-07	0.775552	0.99999	-1.10514e-06	0.496495	0.999989	0.0541328	0.099571	0.915262	N	N
ENST00000612899.5	ENSG00000118503	4665	TNFAIP3	HGNC:11896	20	3.66117	511.346	4.08719	1169.33	2.08865	567.55	7.42891	1408.64	5.66169	834.74	3.93679	756.247	2.27746	600.483	3.45525	621.84	2.44346	642.61	2.12845	398.813	3.16146	630.509	3.55201	750.856	-	Y	-	-	Y	1	-0.461493	0.0127947	0.230588	-1.07456	1.05867e-07	4.66155e-05	6.16135e-06	0.260484	0.999989	0.090635	0.1367	0.999994	N	N
ENST00000612971.2	ENSG00000008516	4413	MMP25	HGNC:14246	12	2.53151	297.695	1.14671	284.977	1.57291	371.789	4.63803	811.835	1.58212	197.778	3.75099	610.071	3.12374	707.667	3.32148	514.655	2.5556	630.405	3.21922	558.958	3.25635	593.707	5.8219	1122.91	-	-	-	Y	Y	1	0.206363	0.110455	0.81813	1.75102e-06	0.386714	0.99999	-5.38915e-07	0.97393	0.999989	1.09536	3.32632e-05	0.00407979	N	Y
ENST00000613418.4	ENSG00000162747	2251	FCGR3B	HGNC:3620	3	NA	NA	NA	NA	NA	NA	NA	NA	NA	NA	NA	NA	3.17222	377.092	1.84916	150.08	NA	NA	NA	NA	NA	NA	NA	NA	Y	-	-	-	Y	1	11.2278	1.62401e-11	8.26018e-09	1.38878e-07	0.304004	NA	NA	NA	NA	NA	NA	NA	N	N
ENST00000613499.4	ENSG00000157551	3049	KCNJ15	HGNC:6261	13	4.04065	360.429	5.76415	1025.96	5.6455	962.919	13.8932	1656.03	4.30137	403.502	5.77857	710.105	28.615	4703.9	24.1528	2736.82	4.74094	784.332	7.84371	905.803	9.74649	1221.53	15.8663	2118.53	Y	-	-	-	Y	1	1.8088	4.65009e-14	4.7068e-11	1.20899e-06	0.841313	0.99999	-1.2562e-06	0.37855	0.999989	0.0485703	0.136215	0.999994	N	Y
ENST00000613651.2	ENSG00000237943	1263	PRKCQ-AS1	HGNC:44689	3	2.53668	83.824	NA	NA	1.24246	77.803	2.6431	118.336	NA	NA	NA	NA	NA	NA	NA	NA	NA	NA	NA	NA	NA	NA	NA	NA	-	-	Y	-	Y	1	-0.0169699	0.520083	0.999985	-5.48018e-07	0.193408	0.99999	-9.01192	1.5565e-07	7.53331e-05	-0.0507188	4.87223e-06	0.000829884	N	N
ENST00000616743.1	ENSG00000176788	1711	BASP1	HGNC:957	11	1.65676	72.483	NA	NA	NA	NA	2.0051	123.789	NA	NA	2.27264	137.33	3.4645	283.932	3.06296	173.124	NA	NA	NA	NA	NA	NA	1.28669	88.728	Y	-	-	-	Y	1	1.51928	0.000269597	0.0120449	-1.08703e-06	0.339489	0.99999	2.5606e-07	0.603344	0.999989	0.00198425	0.832369	0.999994	N	N
ENST00000618411.4	ENSG00000087087	2893	SRRT	HGNC:24101	9	8.61931	764.425	2.01126	387.502	2.03951	363.032	6.00592	744.668	NA	NA	2.72927	334.785	1.96661	342.189	3.41831	403.098	NA	NA	NA	NA	NA	NA	5.71654	787.279	-	-	-	Y	Y	1	-0.0296689	0.780974	0.999985	-5.84202e-09	0.829054	0.99999	-1.87326e-07	0.493671	0.999989	-11.5496	1.6175e-12	5.46155e-09	N	N
ENST00000618553.1	ENSG00000128383	1103	APOBEC3A	HGNC:17343	16	NA	NA	10.6613	628.643	NA	NA	25.4757	1002.17	NA	NA	1.30228	51.272	28.7795	1536.03	34.3651	1255.98	NA	NA	1.81036	70.902	23.6804	983.31	31.3366	1362.87	Y	-	-	-	Y	1	1.17343	3.75626e-10	1.28848e-07	3.59255e-06	0.301807	0.99999	5.00278e-07	0.603094	0.999989	0.0372674	0.0437627	0.648431	N	N
ENST00000618853.5	ENSG00000178814	4020	OPLAH	HGNC:8149	13	NA	NA	NA	NA	NA	NA	1.31632	216.485	NA	NA	NA	NA	2.31142	514.761	1.91759	287.585	NA	NA	NA	NA	1.08889	187.674	2.11619	382.24	Y	-	-	-	Y	1	1.01938	0.00102437	0.0353541	4.44299e-07	0.819874	0.99999	-5.23868e-07	0.733675	0.999989	0.0457365	0.136918	0.999994	N	N
ENST00000619513.1	ENSG00000235750	4340	KIAA0040	HGNC:28950	9	4.02968	525.08	NA	NA	NA	NA	2.25551	397.4	1.73438	237.72	4.40757	791.107	2.37078	571.033	4.01311	659.368	NA	NA	3.06778	522.255	2.76003	511.199	4.41418	870.002	Y	-	-	-	Y	1	1.37634	0.000798736	0.0290516	3.97968e-06	0.0290277	0.99999	8.17541e-08	0.81864	0.999989	0.00233478	0.714876	0.999994	N	N
ENST00000620854.4	ENSG00000111859	4086	NEDD9	HGNC:7733	17	1.47439	182.147	NA	NA	NA	NA	1.30799	217.581	2.42852	317.127	2.52337	429.253	2.09013	482.298	2.6613	421.571	1.18073	274.735	1.48948	244.004	NA	NA	2.45933	456.703	-	-	-	Y	Y	1	0.0144732	0.379876	0.999985	1.13337e-07	0.826005	0.99999	0.813489	0.000678398	0.0704491	1.09632	8.27879e-05	0.00838115	N	N
ENST00000621062.4	ENSG00000185340	2483	GAS2L1	HGNC:16955	10	3.35645	219.456	NA	NA	2.89733	373.067	NA	NA	5.99748	417.412	NA	NA	NA	NA	NA	NA	3.31072	436.407	2.33833	216.744	3.31388	331.39	4.36423	456.245	-	Y	-	-	Y	1	NA	NA	NA	11.2076	2.29439e-12	6.24459e-09	-3.55414e-08	0.899027	0.999989	0.0367227	0.302994	0.999994	N	N
ENST00000621136.4	ENSG00000275066	4841	SYNRG	HGNC:557	12	NA	NA	NA	NA	NA	NA	1.05593	208.903	1.15569	176.653	1.37207	275.766	NA	NA	NA	NA	NA	NA	NA	NA	1.69732	352.842	NA	NA	-	-	Y	-	Y	1	0.000193442	0.986589	0.999985	1.29356e-07	0.870607	0.99999	10.3315	1.09173e-10	1.79652e-07	NA	NA	NA	N	N
ENST00000621267.4	ENSG00000152795	4139	HNRNPDL	HGNC:5037	16	4.35815	527.658	1.86462	452.426	2.28029	534.191	NA	NA	2.64938	339.025	2.89068	479.992	NA	NA	1.12999	176.69	NA	NA	NA	NA	2.91439	489.852	2.67481	482.272	-	-	-	Y	Y	1	-0.0333159	0.577145	0.999985	4.41258e-07	0.648437	0.99999	-1.01371e-05	0.0161387	0.688651	-11.4355	3.8898e-13	2.23278e-09	N	N
ENST00000621687.1	ENSG00000121864	1458	ZNF639	HGNC:30950	13	NA	NA	NA	NA	1.57235	118.72	NA	NA	NA	NA	2.76635	149.88	NA	NA	1.83429	93.194	NA	NA	NA	NA	2.77441	149.829	2.62648	153.17	-	Y	-	-	Y	1	0.0145586	0.0250497	0.360445	9.56682	6.34769e-09	4.81115e-06	2.78734e-08	0.942307	0.999989	-0.0041569	0.050956	0.699534	N	N
ENST00000622633.5	ENSG00000189067	2440	LITAF	HGNC:16841	20	61.6744	4403.38	60.27	8808.86	31.1193	4286.37	69.3421	6703.06	50.752	3832.46	66.7593	6582.77	123.652	16633.6	128.541	11853.7	37.222	5039.95	40.3157	3858.39	52.4408	5334.31	81.978	8888.35	Y	-	-	-	Y	1	1.03611	0.000168002	0.00816138	-2.92491e-06	0.258019	0.99999	2.72139e-05	0.865351	0.999989	0.500275	5.99488e-05	0.00656703	N	N
ENST00000624694.2	ENSG00000113749	4225	HRH2	HGNC:5183	12	2.53862	334.571	1.95786	550.896	1.69779	444.258	2.77012	509.933	2.02457	284.433	3.66969	669.538	4.12231	1053.57	5.38809	932.03	2.2351	574.978	2.37788	445.7	2.60636	506.65	4.18043	852.197	Y	-	-	-	Y	1	1.15694	1.94848e-05	0.00135481	-1.93021e-06	0.861442	0.99999	8.13439e-08	0.960747	0.999989	0.444339	0.00987331	0.265575	N	Y
ENST00000628426.1	ENSG00000182022	3553	CHST15	HGNC:18137	14	NA	NA	NA	NA	NA	NA	1.86208	276.824	1.1031	126.044	1.6562	246.646	2.05361	420.319	2.66681	370.716	NA	NA	NA	NA	1.20461	188.763	2.13495	353.824	Y	-	-	-	Y	1	1.01212	4.00242e-05	0.00249118	-3.9471e-07	0.852652	0.99999	2.59917e-06	0.135303	0.999989	0.807745	0.00315898	0.1268	N	N
ENST00000632434.1	ENSG00000145781	1433	COMMD10	HGNC:30201	9	NA	NA	NA	NA	2.0434	147.865	NA	NA	4.44824	173.932	4.59926	235.606	NA	NA	1.89549	91.055	NA	NA	2.6862	122.86	3.73322	185.931	3.13761	168.09	-	Y	-	-	Y	1	0.014379	0.0268435	0.376174	9.86558	1.6046e-09	1.41292e-06	2.75289e-07	0.55462	0.999989	0.000997344	0.891007	0.999994	N	N
ENST00000635375.1	ENSG00000172053	947	QARS1	HGNC:9751	17	5.68789	135.279	2.9777	151.891	2.51523	119.102	3.59325	122.579	NA	NA	1.36064	45.49	NA	NA	NA	NA	1.37866	65.645	2.02337	69.797	3.22403	116.45	4.91344	184.196	Y	-	-	-	Y	1	-9.19162	7.85361e-08	1.36212e-05	-2.25939e-07	0.749946	0.99999	-7.38801e-07	0.0971141	0.999989	-0.0346127	0.384846	0.999994	N	Y
ENST00000636435.1	ENSG00000104763	4611	ASAH1	HGNC:735	8	NA	NA	NA	NA	1.84965	467.298	1.89846	307.88	1.50563	202.959	2.41641	426.796	2.1691	504.456	2.56764	425.914	NA	NA	NA	NA	2.24719	382.373	3.08935	563.239	Y	-	-	-	Y	1	1.11712	6.0522e-06	0.000511199	5.13678e-06	0.0636929	0.99999	-2.98512e-07	0.813798	0.999989	-0.0246325	0.283849	0.999994	N	N
ENST00000636563.1	ENSG00000104763	1891	ASAH1	HGNC:735	11	3.78756	195.502	2.03674	207.32	4.25467	421.359	5.38429	359.65	3.44887	186.371	6.07458	429.963	7.08741	666.849	9.92965	654.348	3.26655	308.053	7.07992	455.569	NA	NA	4.04881	304.961	Y	-	-	-	Y	1	1.52172	1.19018e-07	1.97015e-05	1.00377e-07	0.718856	0.99999	-2.21244e-06	0.620185	0.999989	0.0460006	0.140827	0.999994	N	N
ENST00000637684.1	ENSG00000145020	2168	AMT	HGNC:473	11	NA	NA	NA	NA	NA	NA	1.85421	165.987	1.30342	89.044	1.27182	112.829	NA	NA	NA	NA	NA	NA	NA	NA	2.09387	198.007	NA	NA	-	-	Y	-	Y	1	-0.0293278	0.668224	0.999985	2.51438e-07	0.878049	0.99999	8.89822	1.32725e-07	6.707e-05	NA	NA	NA	N	Y
ENST00000637790.2	ENSG00000104763	2779	ASAH1	HGNC:735	17	1.35605	107.783	2.15442	338.722	NA	NA	2.60548	267.577	NA	NA	NA	NA	2.49146	362.797	1.91761	195.167	1.39848	203.144	1.67303	166.328	1.72765	186.182	2.96771	343.311	-	-	-	Y	Y	1	0.035221	0.725022	0.999985	-1.82533e-06	0.341591	0.99999	-3.52159e-06	0.108907	0.999989	1.02372	0.000822463	0.0487389	N	N
ENST00000638546.1	ENSG00000206344	1641	HCG27	HGNC:27366	20	10.1068	466.076	7.31847	704.074	2.22833	200.474	12.1138	763.681	8.20423	400.029	9.21543	586.841	19.8638	1739.58	16.7898	1008	4.22497	375	4.34776	275.184	12.6127	838.073	10.6332	753.772	Y	-	-	-	Y	1	1.14327	8.12101e-06	0.000647834	-9.25743e-07	0.555351	0.99999	1.91264e-06	0.399071	0.999989	0.0400434	0.298259	0.999994	N	N
ENST00000640745.1	ENSG00000160593	951	JAML	HGNC:19084	20	7.51106	171.731	10.3146	465.271	6.09179	258.307	13.7427	438.263	7.55656	182.225	12.6147	403.138	25.337	1045.54	23.8875	673.153	7.25559	315.877	8.35103	252.571	12.4866	419.49	20.1663	718.801	Y	-	-	-	Y	1	1.13907	0.000123615	0.00635509	-1.02161e-07	0.961254	0.99999	4.64171e-07	0.826798	0.999989	0.0902886	0.0520751	0.706992	N	N
ENST00000640799.1	ENSG00000143612	1287	C1orf43	HGNC:29876	9	NA	NA	NA	NA	NA	NA	NA	NA	1.24588	44.289	1.09543	51.272	NA	NA	NA	NA	NA	NA	NA	NA	NA	NA	NA	NA	-	-	Y	-	Y	1	-0.00282818	0.908396	0.999985	-3.74917e-07	0.763302	0.99999	7.15157	7.287e-05	0.0118394	NA	NA	NA	N	N
ENST00000641815.1	ENSG00000166900	3236	STX3	HGNC:11438	20	4.97919	473.385	4.34003	814.205	3.79181	676.306	5.53202	710.945	4.38	437.059	8.76675	1149.83	10.079	1759.96	10.8117	1288.79	5.34204	933.097	4.48693	552.211	5.72386	772.899	8.64189	1245.41	Y	-	-	-	Y	1	1.20189	2.46384e-05	0.00165536	3.74754e-07	0.87316	0.99999	3.03777e-06	0.767241	0.999989	0.126592	0.0278022	0.504544	N	N
ENST00000642351.1	ENSG00000011198	2550	ABHD5	HGNC:21396	10	1.28616	90.147	1.57455	216.864	NA	NA	1.46374	132.671	NA	NA	2.04077	195.717	2.53912	323.227	1.85718	166.28	1.09883	140.759	1.75631	152.579	NA	NA	1.63258	166.095	-	-	-	Y	Y	1	0.111479	0.220349	0.999985	-1.59094e-06	0.216104	0.99999	2.46958e-06	0.409809	0.999989	1.1998	0.000828539	0.048929	N	N
ENST00000642734.1	ENSG00000145819	3923	ARHGAP26	HGNC:17073	19	1.74668	203.426	1.67573	386.104	NA	NA	3.37046	536.522	1.42394	174.204	2.21186	355.767	4.38521	939.78	4.55075	662.208	1.10453	237.143	2.11429	322.101	1.9149	320.359	3.37697	599.792	Y	-	-	-	Y	1	1.14715	1.17868e-08	2.58072e-06	-1.75507e-06	0.495834	0.99999	2.46416e-06	0.482397	0.999989	0.749613	0.00475895	0.16606	N	N
ENST00000643479.1	ENSG00000166340	3640	TPP1	HGNC:2073	10	2.75753	305.137	NA	NA	2.14539	462.345	1.29717	197.989	2.83038	331.846	3.67901	563.88	NA	NA	1.87571	268.679	1.82103	383.879	1.53019	232.438	3.52994	567.79	3.95689	670.576	-	Y	-	-	Y	1	0.319434	0.0280646	0.387042	1.70942	1.09386e-06	0.000310413	9.50964e-07	0.953068	0.999989	0.0155288	0.701455	0.999994	N	N
ENST00000643500.1	ENSG00000011198	1255	ABHD5	HGNC:21396	17	NA	NA	1.39245	90.121	NA	NA	1.35824	60.395	1.19452	40.745	2.13897	96.601	2.86342	171.118	3.72233	152.497	NA	NA	2.45373	104.635	1.44204	67.423	2.32751	116.296	-	-	Y	-	Y	1	0.331338	0.0169271	0.277375	3.56173e-07	0.907469	0.99999	7.87962	1.00974e-05	0.0021673	9.32893	2.17299e-07	6.97399e-05	N	N
ENST00000643943.1	ENSG00000215790	732	SLC35E2A	HGNC:20863	10	NA	NA	NA	NA	NA	NA	NA	NA	2.15795	38.422	2.41085	56.806	NA	NA	NA	NA	NA	NA	NA	NA	NA	NA	NA	NA	-	-	Y	-	Y	1	NA	NA	NA	NA	NA	NA	7.12739	7.41983e-05	0.0119644	NA	NA	NA	N	N
ENST00000644313.1	ENSG00000135083	3118	CCNJL	HGNC:25876	14	1.71306	159.468	1.10692	213.102	NA	NA	2.98284	384.271	2.42055	238.617	1.83408	235.995	5.01273	885.013	3.19402	381.971	1.19865	212.726	1.26879	161.835	2.07948	282.151	2.9168	417.462	Y	-	-	-	Y	1	1.19032	0.000763774	0.0280038	-7.36437e-07	0.999016	0.99999	2.65249e-06	0.280505	0.999989	0.176691	0.0240575	0.462932	N	N
ENST00000644786.1	ENSG00000165699	5997	TSC1	HGNC:12362	6	NA	NA	NA	NA	NA	NA	1.14513	285.242	1.99279	383.64	1.2254	309.387	NA	NA	NA	NA	1.0407	352.65	NA	NA	1.40359	367.582	NA	NA	-	-	Y	-	Y	1	-10.46	9.22507e-11	3.79728e-08	-9.40636e-07	0.592211	0.99999	11.126	1.05871e-11	2.83105e-08	11.6437	2.77595e-13	1.77047e-09	N	N
ENST00000645483.1	ENSG00000113163	3154	CERT1	HGNC:2205	3	NA	NA	NA	NA	NA	NA	NA	NA	1.26742	122.668	1.14034	144.036	1.29354	221.092	NA	NA	NA	NA	NA	NA	NA	NA	NA	NA	-	-	Y	-	Y	1	0.0104474	0.564922	0.999985	-4.09327e-08	0.869447	0.99999	9.42963	1.26222e-08	1.01257e-05	NA	NA	NA	N	N
ENST00000645558.1	ENSG00000109323	2776	MANBA	HGNC:6831	11	1.13154	91.551	1.29591	208.943	NA	NA	3.00397	329.636	1.93681	164.265	3.35034	373.925	1.45283	217.181	1.11064	113.404	2.45443	367.886	1.68302	178.363	3.05679	352.628	3.13197	386.516	-	-	-	Y	Y	1	-0.0770078	0.479109	0.999985	2.47812e-06	0.488976	0.99999	4.90797e-06	0.034138	0.999989	1.54339	0.00033849	0.0249349	N	N
ENST00000645929.1	ENSG00000100888	7422	CHD8	HGNC:20153	10	1.34331	307.296	NA	NA	NA	NA	NA	NA	1.46975	353.786	1.17918	372.188	1.07798	458.161	1.32432	381.798	NA	NA	NA	NA	NA	NA	NA	NA	Y	-	-	-	Y	1	12.136	1.1204e-14	1.35643e-11	NA	NA	NA	-7.42238e-07	0.774116	0.999989	-0.00713004	0.458629	0.999994	N	N
ENST00000646366.1	ENSG00000111642	4622	CHD4	HGNC:1919	14	2.25054	314.429	NA	NA	1.19668	316.569	1.3235	255.469	NA	NA	1.11176	215.135	NA	NA	NA	NA	NA	NA	NA	NA	1.27665	259.406	1.17335	251.257	-	-	-	Y	Y	1	0.0849672	0.438274	0.999985	7.63179e-07	0.747813	0.99999	-3.7259e-06	0.0100481	0.497041	-1.98743	8.63765e-06	0.00136211	N	N
ENST00000646512.1	ENSG00000100983	1907	GSS	HGNC:4624	5	2.06952	112.671	NA	NA	1.23822	131.006	NA	NA	NA	NA	NA	NA	NA	NA	NA	NA	NA	NA	NA	NA	NA	NA	NA	NA	-	-	Y	-	Y	1	0.0943024	0.229086	0.999985	-3.28898e-07	0.439948	0.99999	-2.50191	2.37467e-06	0.000624586	-0.0456091	0.109711	0.944877	N	Y
ENST00000647387.1	ENSG00000136104	1251	RNASEH2B	HGNC:25671	11	NA	NA	NA	NA	NA	NA	NA	NA	1.21996	41.944	1.428	64.657	NA	NA	NA	NA	NA	NA	NA	NA	NA	NA	1.06371	52.885	-	-	Y	-	Y	1	-0.00897695	0.141647	0.906118	8.31956e-08	0.882669	0.99999	7.41348	3.32184e-05	0.00605641	0.00369445	0.0751922	0.827357	N	N
ENST00000647849.1	ENSG00000164823	3990	OSGIN2	HGNC:1355	9	1.27943	145.759	1.50219	336.275	1.22868	273.224	1.32257	188.571	NA	NA	1.11082	172.657	1.89155	390.467	NA	NA	NA	NA	1.26138	173.477	NA	NA	NA	NA	-	Y	-	-	Y	1	-0.00117783	0.927723	0.999985	-11.188	4.84076e-11	6.7407e-08	-2.44625e-06	0.169001	0.999989	0.0258951	0.44925	0.999994	N	N
ENST00000648586.1	ENSG00000136156	1530	ITM2B	HGNC:6174	9	NA	NA	NA	NA	NA	NA	NA	NA	NA	NA	NA	NA	2.68948	185.213	2.54536	125.86	NA	NA	1.0476	48.068	NA	NA	1.08664	58.487	Y	-	-	-	Y	1	1.93813	7.83319e-06	0.000632226	-2.60321e-07	0.854442	0.99999	5.45891e-07	0.78779	0.999989	0.0656438	0.0175324	0.382246	N	N
ENST00000649865.1	ENSG00000140443	12232	IGF1R	HGNC:5465	11	NA	NA	NA	NA	NA	NA	NA	NA	NA	NA	NA	NA	1.63154	1142.62	1.3978	666.469	NA	NA	1.23409	619.172	NA	NA	NA	NA	Y	-	-	-	Y	1	1.54194	8.46674e-07	0.000100921	-3.92799e-06	0.0949116	0.99999	-3.63758e-07	0.886723	0.999989	0.0163631	0.43746	0.999994	N	Y
ENST00000650385.1	ENSG00000162747	2103	FCGR3B	HGNC:3620	19	81.3153	4844.85	152.901	18180.1	97.1542	10942	307.938	24935.5	77.2988	4844.54	172.945	14248.5	544.7	59993.5	513.925	38698.4	140.745	15600.7	177.254	13867.2	192.899	16425.1	376.542	34117.8	Y	-	-	-	Y	1	1.56854	4.45678e-23	3.43975e-19	-3.7704e-07	0.889536	0.99999	-3.06933e-07	0.869429	0.999989	1.03089	0.00183705	0.087947	N	N
ENST00000650479.1	ENSG00000136156	908	ITM2B	HGNC:6174	20	8.74658	187.075	6.25051	274.721	9.18743	379.659	15.1458	451.315	11.9235	269.226	10.2768	305.483	17.9597	720.469	22.5606	624.564	8.44769	354.901	10.4075	305.216	13.3372	417.245	20.1496	674.33	Y	-	-	-	Y	1	1.25599	9.58589e-08	1.61713e-05	1.58715e-06	0.378135	0.99999	-6.86847e-07	0.731608	0.999989	0.0447663	0.208185	0.999994	N	N
ENST00000650503.1	ENSG00000197081	6468	IGF2R	HGNC:5467	20	11.084	2229.06	7.77121	3208.29	4.65029	1809.55	12.9301	3595.32	10.0261	2139.3	13.1674	3661.35	21.1795	8037.17	21.543	5532.3	6.13961	2352.97	9.37116	2572.62	10.7372	3145.81	15.4301	4756.86	Y	-	-	-	Y	1	1.34382	2.68678e-13	2.26527e-10	1.49217e-06	0.808744	0.99999	7.15314e-06	0.0705614	0.999989	0.735237	4.09587e-05	0.00483199	N	N
ENST00000651078.1	ENSG00000170581	4985	STAT2	HGNC:11363	12	2.10062	317.722	2.42573	734.71	1.23624	354.727	2.3734	494.717	3.25335	520.226	2.99937	627.393	NA	NA	4.23762	803.152	1.93934	550.821	2.62602	529.219	1.40687	308.669	2.34529	542.964	-	-	-	Y	Y	1	0.0187932	0.789631	0.999985	-3.74686e-06	0.0982086	0.99999	6.25399e-06	0.0708064	0.999989	1.07032	3.23519e-05	0.00401086	N	N
ENST00000652042.1	ENSG00000129347	3005	KRI1	HGNC:25769	13	3.47206	316.674	NA	NA	4.71549	853.795	NA	NA	3.44454	334.551	2.50002	315.307	2.94374	520.719	4.11799	492.951	NA	NA	1.05879	136.785	NA	NA	3.74641	528.168	Y	-	-	-	Y	1	12.4466	2.3901e-15	3.59938e-12	1.56189e-07	2.25626e-06	0.000577342	7.06821e-07	0.112491	0.999989	-0.00415372	0.419581	0.999994	N	N
ENST00000652346.1	ENSG00000131778	2578	CHD1L	HGNC:1916	3	NA	NA	NA	NA	NA	NA	1.11306	112.759	1.28313	99.856	1.04788	107.543	NA	NA	NA	NA	NA	NA	NA	NA	NA	NA	NA	NA	-	-	Y	-	Y	1	-0.0120677	0.0598425	0.608217	-2.36917e-07	0.0298571	0.99999	8.93791	1.38788e-07	6.95825e-05	NA	NA	NA	N	N
ENST00000653642.1	ENSG00000157557	3619	ETS2	HGNC:3489	8	2.30002	245.247	NA	NA	1.16742	240.506	1.53394	219.834	2.48777	280.177	2.50676	368.097	1.13783	226.09	NA	NA	NA	NA	NA	NA	1.08092	162.966	1.1064	176.743	-	-	-	Y	Y	1	0.0321861	0.5528	0.999985	3.97323e-07	0.722587	0.99999	2.65564e-06	0.452652	0.999989	-1.47932	8.86918e-05	0.00882322	N	N
ENST00000655923.1	ENSG00000225733	3818	FGD5-AS1	HGNC:40410	5	NA	NA	NA	NA	NA	NA	NA	NA	NA	NA	1.26342	192.596	2.25022	460.067	NA	NA	NA	NA	2.45858	346.407	1.80183	276.288	4.98717	817.626	-	Y	-	-	Y	1	0.00915901	1.23332e-06	0.000137953	11.6894	6.37445e-12	1.26743e-08	9.14862	1.39865e-07	6.95825e-05	11.1449	1.67607e-09	9.81717e-07	N	N
ENST00000658749.1	ENSG00000274536	4042	MIR223HG	HGNC:54520	4	NA	NA	NA	NA	NA	NA	NA	NA	NA	NA	NA	NA	2.10531	473.208	1.81952	280.039	NA	NA	NA	NA	NA	NA	NA	NA	Y	-	-	-	Y	1	1.53301	0.000665651	0.0251204	-2.89015e-06	0.246622	0.99999	5.7941e-07	0.724615	0.999989	0.046264	0.148874	0.999994	N	N
ENST00000663670.1	ENSG00000238113	1604	LINC01410	HGNC:50702	8	2.19376	94.724	NA	NA	NA	NA	1.79946	100.89	1.51531	68.674	2.46317	146.15	4.23742	335.114	2.75105	152.375	NA	NA	NA	NA	2.29603	135.155	1.38998	87.98	Y	-	-	-	Y	1	1.59024	0.000276495	0.0122634	6.92469e-07	0.704263	0.99999	2.57026e-07	0.614127	0.999989	-0.00141097	0.795059	0.999994	N	N
ENST00000667629.1	ENSG00000135766	3108	EGLN1	HGNC:1232	17	2.67487	231.703	2.03297	346.414	2.02028	341.851	2.63034	286.493	1.78375	161.803	2.84694	336.851	5.68367	890.767	5.16473	576.189	1.2218	192.46	1.60331	168.605	2.55625	292.128	2.44172	299.541	Y	-	-	-	Y	1	1.3096	6.2566e-05	0.0036273	-2.37921e-06	0.360385	0.99999	-2.08521e-06	0.337897	0.999989	-0.00216908	0.952391	0.999994	N	Y
ENST00000671800.1	ENSG00000156671	6782	SAMD8	HGNC:26320	9	3.21226	642.893	1.19292	469.862	1.57273	607.928	1.93423	495.408	2.02924	426.434	1.78121	487.654	1.21629	443.886	2.65059	679.074	1.4612	532.162	NA	NA	NA	NA	NA	NA	-	Y	-	-	Y	1	0.162119	0.170936	0.959826	-12.2288	1.20894e-14	1.29188e-10	-8.47483e-06	0.0205595	0.8175	-0.00122993	0.82001	0.999994	N	N
ENST00000672887.2	ENSG00000061938	4070	TNK2	HGNC:19297	6	NA	NA	NA	NA	NA	NA	NA	NA	NA	NA	1.20714	198.212	1.43534	333.726	1.10571	174.099	NA	NA	NA	NA	NA	NA	1.0876	204.485	Y	-	-	-	Y	1	1.27494	0.00036966	0.0155903	-1.56367e-07	0.834706	0.99999	2.67154e-07	0.0194472	0.787421	NA	NA	NA	N	Y
ENST00000673715.1	ENSG00000076242	1978	MLH1	HGNC:7127	14	1.90288	105.648	NA	NA	NA	NA	NA	NA	1.67146	97.319	1.47052	112.822	NA	NA	1.06143	74.018	NA	NA	NA	NA	1.54401	122.861	1.28964	109.613	-	Y	-	-	Y	1	7.76427	0.000101505	0.00541221	9.03653	8.38296e-08	3.8682e-05	7.85229e-07	0.700881	0.999989	-0.00514078	0.768418	0.999994	N	N
ENST00000673794.1	ENSG00000093134	3790	VNN3	HGNC:16431	10	1.41767	158.521	1.31359	289.764	NA	NA	2.93656	424.773	1.38476	162.799	2.95827	453.304	4.16441	851.046	4.1896	598.226	NA	NA	1.27205	177.847	1.84618	280.288	3.51767	572.668	Y	-	-	-	Y	1	1.31336	7.59135e-09	1.72959e-06	-4.53746e-07	0.992518	0.99999	4.7988e-06	0.172517	0.999989	0.158288	0.0249826	0.473589	N	N
ENST00000674172.1	ENSG00000173559	9440	NABP1	HGNC:26232	11	1.99498	572.895	1.46937	832.3	1.10186	608.443	3.37401	1243.74	NA	NA	2.26996	891.407	4.26549	2242.96	4.15461	1527.92	1.34386	704.754	1.40837	503.116	2.22288	859.498	2.56277	1062.46	Y	-	-	-	Y	1	1.16381	1.44491e-09	4.29135e-07	-7.46083e-06	0.117732	0.99999	-1.38608e-06	0.506047	0.999989	0.374108	0.0115059	0.292106	N	N
ENST00000674200.2	ENSG00000108963	2662	DPH1	HGNC:3003	6	3.11297	243.212	1.08628	179.379	NA	NA	1.62537	179.182	NA	NA	1.89502	205.442	NA	NA	NA	NA	NA	NA	NA	NA	2.28092	264.827	NA	NA	Y	-	-	-	Y	1	-9.71555	4.42477e-09	1.10163e-06	-1.65214e-07	0.730925	0.99999	-1.49414e-07	0.893054	0.999989	-0.00515692	0.0164599	0.365627	N	N
ENST00000674860.1	ENSG00000076685	3614	NT5C2	HGNC:8022	3	NA	NA	NA	NA	NA	NA	NA	NA	NA	NA	NA	NA	2.75521	549.015	1.85904	253.749	NA	NA	NA	NA	NA	NA	2.11449	343.709	Y	-	-	-	Y	1	2.64558	1.60258e-09	4.64552e-07	3.92976e-07	0.0259103	0.99999	-2.65913e-06	0.056794	0.999989	0.0238239	0.474126	0.999994	N	Y
ENST00000675041.1	ENSG00000006652	2439	IFRD1	HGNC:5456	6	1.30676	88.21	NA	NA	NA	NA	1.16426	102.202	NA	NA	1.00085	92.594	2.06638	257.683	2.3839	208.154	NA	NA	NA	NA	NA	NA	1.21874	120.762	Y	-	-	-	Y	1	1.72995	1.48095e-06	0.000157113	-1.75625e-07	0.740023	0.99999	-1.88581e-06	0.327836	0.999989	0.00739941	0.82635	0.999994	N	N
ENST00000675206.1	ENSG00000125735	4487	TNFSF14	HGNC:11930	18	3.24646	440.639	1.20201	330.441	1.24575	323.674	3.08166	573.654	2.14285	307.135	2.63955	494.724	4.27106	1084	5.44247	936.968	2.13839	546.688	2.38726	433.846	3.39075	664.38	4.1421	859.139	Y	-	-	-	Y	1	1.5458	1.09033e-10	4.4001e-08	6.10207e-06	0.0832952	0.99999	-1.86952e-06	0.580004	0.999989	0.761315	0.000261552	0.0203709	N	N
ENST00000675418.2	ENSG00000196549	5552	MME	HGNC:7154	14	2.57844	422.418	2.26472	733.707	1.83754	577.152	4.03577	857.962	3.76644	648.939	3.1493	707.777	5.821	1752.45	6.52989	1370.4	1.89877	570.123	2.2541	464.374	3.46896	773.858	6.01069	1439.1	Y	-	-	-	Y	1	1.2813	1.15382e-12	8.18865e-10	1.45288e-06	0.601886	0.99999	1.82459e-06	0.50177	0.999989	0.110613	0.0702164	0.804482	N	Y
ENST00000675685.1	ENSG00000116991	6637	SIPA1L2	HGNC:23800	8	NA	NA	NA	NA	NA	NA	NA	NA	NA	NA	NA	NA	1.66868	634.616	1.45626	376.045	NA	NA	NA	NA	NA	NA	NA	NA	Y	-	-	-	Y	1	1.82256	0.000331504	0.0142141	6.46793e-07	0.658701	0.99999	1.61843e-06	0.433038	0.999989	0.0210277	0.390208	0.999994	N	N
ENST00000675903.1	ENSG00000153827	10100	TRIP12	HGNC:12306	15	3.81034	1191.26	NA	NA	1.49331	887.219	NA	NA	2.27121	745.323	3.83537	1644.62	1.09996	634.24	NA	NA	NA	NA	NA	NA	1.84823	801.136	1.94661	905.11	-	Y	-	-	Y	1	12.3903	3.69924e-15	5.07568e-12	12.5188	9.30877e-16	1.85794e-11	-5.78404e-07	0.865178	0.999989	-0.00285373	0.593778	0.999994	N	N
ENST00000676188.1	ENSG00000007168	5297	PAFAH1B1	HGNC:8574	11	3.05686	487.952	1.70051	534.239	1.98555	602.649	2.21461	460.781	3.70124	622.082	2.98571	653.589	NA	NA	NA	NA	2.73206	797.376	1.95117	391.667	3.44914	753.022	2.80961	657.14	Y	-	-	-	Y	1	-11.5724	6.79229e-13	5.17757e-10	7.0109e-07	0.583554	0.99999	-1.09624e-06	0.906165	0.999989	0.0804275	0.102225	0.922547	N	N
ENST00000676542.1	ENSG00000135316	2158	SYNCRIP	HGNC:16918	9	3.93768	243.043	1.72961	215.357	1.29673	152.794	2.97821	246.778	1.65689	107.832	1.97037	167.998	NA	NA	NA	NA	1.10042	127.747	1.02514	83.244	1.78613	155.565	NA	NA	Y	-	-	-	Y	1	-1.40795	0.000366931	0.0154858	-7.65861e-06	0.0316631	0.99999	-4.47627e-06	0.0747919	0.999989	-0.0305106	0.454138	0.999994	N	N
ENST00000676799.1	ENSG00000186432	3769	KPNA4	HGNC:6397	3	NA	NA	NA	NA	NA	NA	NA	NA	NA	NA	NA	NA	1.66453	338.81	2.72494	388.324	NA	NA	NA	NA	1.30165	195.805	NA	NA	Y	-	-	-	Y	1	11.8421	1.27391e-13	1.15671e-10	2.87388e-07	0.0141096	0.756349	1.97199e-07	0.0706298	0.999989	NA	NA	NA	N	N
ENST00000677043.1	ENSG00000170144	2926	HNRNPA3	HGNC:24941	16	5.3857	441.354	NA	NA	3.48744	550.941	2.66524	282.208	8.38304	719.434	3.71213	417.21	NA	NA	1.47608	154.326	NA	NA	NA	NA	3.23873	359.99	1.9054	226.218	-	-	-	Y	Y	1	-0.0122477	0.658915	0.999985	1.05869e-06	0.60202	0.99999	3.5656e-07	0.851003	0.999989	-11.2508	1.9581e-12	6.24429e-09	N	N
ENST00000677392.1	ENSG00000138398	7125	PPIG	HGNC:14650	6	2.86975	597.4	NA	NA	NA	NA	NA	NA	1.97361	428.561	1.88479	532.597	NA	NA	1.37148	366.974	NA	NA	NA	NA	1.76172	470.638	1.79381	515.776	-	Y	-	-	Y	1	0.00915285	1.32932e-06	0.00014527	11.6536	1.10406e-13	6.00978e-10	-2.52734e-06	0.851892	0.999989	-0.0248989	0.576549	0.999994	N	Y
ENST00000677628.1	ENSG00000197081	2814	IGF2R	HGNC:5467	20	18.5191	1542.8	11.0713	1890.39	8.26174	1325.4	24.1781	2777.16	16.7403	1475.81	26.9971	3109.53	35.6979	5595.13	32.93	3503.4	10.9278	1733.01	13.7163	1553.4	16.7163	2022.4	26.8672	3440.31	Y	-	-	-	Y	1	1.33089	6.68995e-13	5.1633e-10	-1.73883e-07	0.920791	0.99999	6.78351e-06	0.0969836	0.999989	0.685063	1.24108e-07	4.35889e-05	N	N
ENST00000678220.1	ENSG00000061938	4292	TNK2	HGNC:19297	4	NA	NA	NA	NA	NA	NA	NA	NA	1.5575	208.825	2.74695	476.972	NA	NA	NA	NA	NA	NA	NA	NA	1.10523	208.161	1.95536	387.953	-	-	Y	-	Y	1	-0.0130535	0.0403707	0.484261	4.74248e-07	0.313827	0.99999	10.9951	9.98559e-12	2.83105e-08	NA	NA	NA	N	Y
ENST00000678630.1	ENSG00000186432	3740	KPNA4	HGNC:6397	9	2.73194	301.203	1.74911	381.941	1.44557	306.409	1.1212	159.509	1.5796	182.89	2.83097	427.658	NA	NA	NA	NA	1.74804	353.49	1.14457	157.938	NA	NA	2.63948	423.213	Y	-	-	-	Y	1	-10.5097	2.67578e-09	7.34281e-07	-5.32198e-07	0.65201	0.99999	1.9587e-06	0.529888	0.999989	0.0278358	0.491439	0.999994	N	N
ENST00000678992.1	ENSG00000183735	756	TBK1	HGNC:11584	3	NA	NA	NA	NA	NA	NA	1.2779	25.797	3.82766	64.16	1.22022	26.886	NA	NA	NA	NA	NA	NA	NA	NA	NA	NA	NA	NA	-	-	Y	-	Y	1	-0.0409632	0.00756038	0.161024	-8.70255e-07	0.00188436	0.16551	6.96248	0.000253903	0.0321569	NA	NA	NA	N	Y
ENST00000679248.1	ENSG00000166825	3843	ANPEP	HGNC:500	8	NA	NA	NA	NA	NA	NA	2.19216	368.045	1.19413	153.443	2.58237	429.243	4.14987	982.589	4.31316	692.003	NA	NA	1.51565	263.845	2.17252	385.417	3.05854	571.179	Y	-	-	-	Y	1	1.85988	8.74546e-13	6.58512e-10	-1.49574e-06	0.195276	0.99999	1.57589e-06	0.26189	0.999989	0.056304	0.0625112	0.764586	N	Y
ENST00000679360.1	ENSG00000188906	7718	LRRK2	HGNC:18618	11	NA	NA	NA	NA	NA	NA	NA	NA	NA	NA	NA	NA	1.2593	563.014	1.1677	359.105	NA	NA	NA	NA	NA	NA	1.16598	416.041	Y	-	-	-	Y	1	1.71884	1.23001e-08	2.66476e-06	5.39553e-06	0.0310649	0.99999	8.76492e-07	0.483503	0.999989	0.0792692	0.0146695	0.340494	N	Y
ENST00000679446.1	ENSG00000184014	6692	DENND5A	HGNC:19344	12	2.80541	575.128	2.3403	959.919	1.61518	628.143	4.36844	1221.22	2.38781	515.959	3.64199	1030.51	4.93636	1876.67	6.1247	1582.32	1.67526	639.327	2.38781	646.263	3.32891	978.75	4.08274	1272.64	Y	-	-	-	Y	1	1.038	3.40098e-10	1.18639e-07	-4.28643e-06	0.324611	0.99999	1.42919e-06	0.762383	0.999989	0.302594	0.0180038	0.389828	N	N
ENST00000679532.1	ENSG00000188906	4852	LRRK2	HGNC:18618	9	NA	NA	1.08127	295.613	NA	NA	1.41461	250.158	NA	NA	NA	NA	3.41431	864.442	2.53475	451.004	NA	NA	NA	NA	1.06532	197.674	1.91706	381.89	Y	-	-	-	Y	1	1.28704	0.000315813	0.0136552	-2.91762e-05	0.693841	0.99999	5.05979e-07	0.703384	0.999989	0.0538246	0.0226607	0.445912	N	Y
ENST00000679561.1	ENSG00000143740	1344	SNAP47	HGNC:30669	2	NA	NA	NA	NA	NA	NA	NA	NA	NA	NA	NA	NA	NA	NA	NA	NA	NA	NA	NA	NA	1.46861	78.284	1.04436	59.085	-	Y	-	-	Y	1	NA	NA	NA	7.93595	7.92473e-06	0.00167671	NA	NA	NA	0.00403906	0.0549419	0.725074	N	N
ENST00000679733.1	ENSG00000167552	1802	TUBA1A	HGNC:20766	17	1.06038	53.915	1.07012	111.801	NA	NA	2.11605	149.223	1.09132	58.947	3.2742	231.229	2.51836	240.143	3.24301	210.724	NA	NA	NA	NA	1.93131	143.63	2.09984	164.412	Y	-	-	-	Y	1	1.01138	0.000492719	0.0196147	-1.61715e-07	0.946922	0.99999	2.66759e-06	0.179189	0.999989	0.011926	0.703513	0.999994	N	Y
ENST00000680011.1	ENSG00000185201	502	IFITM2	HGNC:5413	20	11.257	106.494	18.1729	388.299	9.38602	180.271	44.1968	613.985	6.6536	67.214	23.9611	323.155	75.5573	1388.17	60.7037	777.204	12.0671	243.656	24.0381	350.378	40.9067	604.403	68.7963	1068.26	Y	-	-	-	Y	1	1.45859	3.0481e-07	4.57913e-05	4.83423e-06	0.201641	0.99999	1.99934e-07	0.920173	0.999989	0.103821	0.00917082	0.253449	N	N
ENST00000680050.1	ENSG00000125875	2479	TBC1D20	HGNC:16133	10	NA	NA	NA	NA	NA	NA	NA	NA	1.41477	106.942	1.21886	120.653	NA	NA	NA	NA	NA	NA	NA	NA	NA	NA	NA	NA	-	-	Y	-	Y	1	0.0228759	0.365232	0.999985	3.90333e-07	0.462826	0.99999	9.11967	5.64664e-08	3.57943e-05	0.00340748	0.0971444	0.90921	N	N
ENST00000680083.1	ENSG00000185624	2376	P4HB	HGNC:8548	9	1.11412	78.719	NA	NA	1.82528	255.191	NA	NA	3.92287	295.292	4.35767	425.693	1.82704	249.242	2.79075	258.035	NA	NA	1.35403	135.605	NA	NA	1.55316	170.205	Y	-	-	-	Y	1	1.79542	0.000164591	0.00802724	1.11149e-07	0.941324	0.99999	1.67876e-06	0.230972	0.999989	-0.00727637	0.698121	0.999994	N	Y
ENST00000680311.1	ENSG00000163131	1484	CTSS	HGNC:2545	13	38.731	1493.35	29.5233	2230.03	23.698	1724.26	51.0643	2620.55	33.6756	1357.34	49.034	2604.92	33.3007	2338.02	35.8512	1734.69	39.3597	2754.55	41.6111	2027.35	60.551	3262.29	58.1779	3342.92	-	-	-	Y	Y	1	0.0891862	0.457633	0.999985	5.01389e-06	0.383116	0.99999	-1.67987e-06	0.89931	0.999989	1.05404	9.93306e-07	0.000233998	N	Y
ENST00000680494.1	ENSG00000044574	5402	HSPA5	HGNC:5238	9	NA	NA	NA	NA	NA	NA	1.7973	391.952	2.21428	381.929	4.81995	1086.7	NA	NA	2.29828	480.651	NA	NA	1.69008	358.158	1.48196	339.398	4.77391	1170.84	-	-	Y	-	Y	1	0.0290531	0.678686	0.999985	2.09812e-06	0.185178	0.99999	1.40413	0.000339138	0.0404551	0.0388025	0.141913	0.999994	N	Y
ENST00000680809.1	ENSG00000119922	3373	IFIT2	HGNC:5409	17	5.63919	553.492	9.86755	1907.76	3.71824	692.024	12.5402	1624.59	4.98504	512.212	6.61837	892.477	21.8155	3927.27	26.271	3266.04	2.32725	415.736	10.0589	1250.74	4.17721	568.095	19.6836	2868.78	Y	-	-	-	Y	1	1.23951	4.2502e-06	0.000380326	-7.26806e-07	0.603616	0.99999	-7.84424e-07	0.806902	0.999989	0.0484878	0.10217	0.92232	N	N
ENST00000681513.1	ENSG00000103154	1996	NECAB2	HGNC:23746	2	NA	NA	NA	NA	NA	NA	NA	NA	NA	NA	NA	NA	1.51299	138.384	1.62353	101.33	NA	NA	NA	NA	NA	NA	NA	NA	Y	-	-	-	Y	1	1.23868	0.00125774	0.0415505	-6.43815e-07	0.708149	0.99999	-9.65445e-07	0.289065	0.999989	0.0284718	0.200928	0.999994	N	N
ENST00000681539.1	ENSG00000125875	3506	TBC1D20	HGNC:16133	4	1.77805	184.775	NA	NA	1.36214	270.894	2.04266	294.259	NA	NA	NA	NA	NA	NA	NA	NA	NA	NA	NA	NA	1.01485	153.881	NA	NA	-	-	Y	-	Y	1	-0.0923897	0.397281	0.999985	-4.60956e-07	0.327408	0.99999	-10.9074	4.48735e-11	7.99957e-08	-0.0109247	0.216204	0.999994	N	N
ENST00000681657.1	ENSG00000168003	1905	SLC3A2	HGNC:11026	9	3.54768	192.785	NA	NA	1.55161	165.378	NA	NA	4.15792	240.398	9.56563	720.748	NA	NA	NA	NA	1.32768	140.679	1.27773	97.192	2.14417	171.57	3.95636	333.365	-	Y	-	-	Y	1	NA	NA	NA	10.4264	4.23328e-10	4.60866e-07	5.41616e-06	0.0238935	0.904384	-0.00984412	0.827004	0.999994	Y	N
ENST00000682357.1	ENSG00000134755	4722	DSC2	HGNC:3036	17	NA	NA	1.51537	391.992	1.05929	273.184	2.62537	435.997	NA	NA	1.24272	223.173	3.82406	910.903	3.67306	621.297	1.38839	329.058	1.28222	204.703	2.07473	361.583	2.51459	469.964	Y	-	-	-	Y	1	1.1039	3.96284e-06	0.000359297	-2.34192e-06	0.419044	0.99999	-3.79488e-07	0.551976	0.999989	0.0382917	0.124342	0.980291	N	N
ENST00000682922.1	ENSG00000181381	6759	DDX60L	HGNC:26429	19	7.08419	1461.77	4.15607	1700.26	3.72643	1471.27	9.12672	2441.35	NA	NA	7.52816	2131.82	11.168	4248.33	11.6345	3083.78	3.83433	1460.6	4.53753	1181.59	7.05346	1979.66	9.84808	2965.7	Y	-	-	-	Y	1	1.15995	3.46211e-15	4.85828e-12	1.65332e-07	0.968047	0.99999	1.78839e-07	0.794378	0.999989	0.303301	0.0116622	0.29477	N	N
ENST00000683056.1	ENSG00000101849	5233	TBL1X	HGNC:11585	11	1.37525	220.834	NA	NA	NA	NA	2.84781	626.826	2.57448	437.361	3.42822	760.442	NA	NA	NA	NA	NA	NA	NA	NA	NA	NA	NA	NA	-	-	Y	-	Y	1	-0.00828429	9.05449e-07	0.000106691	-1.44651e-07	5.51052e-07	0.000179322	1.25429	7.07735e-07	0.000236564	-0.00180115	0.845515	0.999994	N	N
ENST00000219919.9	ENSG00000103569	2849	AQP9	HGNC:643	20	21.5696	1792.86	35.8243	5906.59	18.6089	2916.01	67.0459	7497.28	21.7171	1899	42.6342	4889.72	105.537	16188.2	101.522	10662.8	27.8434	4279.06	34.6898	3738.63	42.9583	5046.44	74.7293	9387.36	Y	-	-	Y	Y	2	1.35201	9.42417e-17	1.76329e-13	2.48949e-06	0.586757	0.99999	1.08842e-06	0.651165	0.999989	1.08762	0.000224093	0.0182716	N	Y
ENST00000267918.9	ENSG00000140350	1084	ANP32A	HGNC:13233	18	NA	NA	2.19742	120.876	NA	NA	9.94608	375.338	2.01663	57.81	4.01645	152.664	6.506	327.526	3.57929	123.563	2.1311	110.027	3.8137	139.188	7.1208	283.057	7.86841	333.56	-	-	Y	Y	Y	2	0.040446	0.613995	0.999985	1.59014e-06	0.819703	0.99999	8.75673	4.96176e-07	0.000186284	10.1833	1.12627e-09	7.11806e-07	N	N
ENST00000318507.7	ENSG00000180871	2853	CXCR2	HGNC:6027	20	48.2741	4056.43	77.9537	13346.9	40.6345	6585.46	141.859	16286.8	43.1277	3834.34	79.1204	9186.23	213.911	33649.5	202.069	21692.7	61.189	9766.06	78.6189	8877.93	91.6934	11085	155.694	19916.4	Y	-	-	Y	Y	2	1.24974	1.94399e-13	1.71471e-10	9.43274e-06	0.508895	0.99999	-1.14123e-05	0.974365	0.999989	1.14264	6.70838e-05	0.00714411	Y	N
ENST00000325602.6	ENSG00000181631	2765	P2RY13	HGNC:4537	20	11.4245	916.033	15.2484	2426.03	8.60623	1319.17	14.1507	1480.35	11.0421	931.852	17.8628	1966.97	37.1467	5480.31	30.1921	3101.41	17.8948	2648.88	13.5612	1378.22	17.2834	1897.95	19.6298	2317.03	Y	-	-	Y	Y	2	1.08644	0.00147296	0.0470006	-1.21369e-06	0.601796	0.99999	7.02939e-07	0.802451	0.999989	1.1362	0.000340495	0.0249614	N	Y
ENST00000333493.9	ENSG00000182885	2609	ADGRG3	HGNC:13728	13	6.57142	527.255	10.3062	1821.34	5.62934	914.352	15.1925	1711.07	8.34112	715.229	21.0686	2340.17	40.8302	6473.22	43.091	4641.19	7.97986	1279.66	12.0596	1421.06	11.9278	1420.89	21.5809	2703.38	Y	-	-	Y	Y	2	1.98193	5.71534e-18	1.41155e-14	3.09856e-06	0.915411	0.99999	4.24055e-06	0.148141	0.999989	1.08961	0.000660177	0.0413248	Y	N
ENST00000344861.9	ENSG00000153786	2727	ZDHHC7	HGNC:18459	11	1.05551	83.325	1.86998	299.915	NA	NA	2.54909	279.875	2.31516	193.408	3.63944	397.519	1.34368	198.352	1.69003	169.212	2.07783	313.641	1.96673	211.099	1.35887	157	1.29099	157.365	-	-	Y	Y	Y	2	-0.0681952	0.534397	0.999985	-1.196e-05	0.00408594	0.294764	1.49492	4.56325e-05	0.00793647	2.20693	1.3552e-09	8.27551e-07	N	N
ENST00000361507.5	ENSG00000033327	6110	GAB2	HGNC:14458	20	3.59031	689.664	5.03448	2033.91	2.28685	865.921	9.62067	2570.4	5.50586	1125.76	9.42576	2504.03	12.3165	4542.46	12.5017	3120.85	5.92573	2202.93	6.8195	1835.59	7.22997	2037.94	11.1142	3286.01	Y	-	-	Y	Y	2	1.10278	5.14615e-13	4.07364e-10	-4.11779e-07	0.874325	0.99999	3.82706e-06	0.00535324	0.331297	1.81065	1.1477e-13	1.09799e-09	N	N
ENST00000369496.8	ENSG00000163399	3572	ATP1A1	HGNC:799	8	3.60828	383.171	1.51254	320.616	1.55544	312.477	2.16098	315.431	1.25652	140.894	1.12669	165.499	NA	NA	NA	NA	NA	NA	NA	NA	3.77073	579.186	3.27219	531.637	-	-	Y	Y	Y	2	-0.0613229	0.0173733	0.281844	3.7849e-06	0.158549	0.99999	-1.1944	2.51714e-05	0.00474738	-10.7296	1.38902e-11	2.52724e-08	N	Y
ENST00000372988.8	ENSG00000112576	2133	CCND3	HGNC:1585	10	NA	NA	1.58951	205.52	NA	NA	2.43611	208.339	6.55816	425.097	4.73557	399.625	8.29886	974.798	NA	NA	3.79044	454.512	3.42356	295.152	4.00985	361.095	3.77532	358.886	-	-	Y	Y	Y	2	0.0566077	0.211056	0.999985	3.63808e-06	0.140218	0.99999	2.75647	1.18656e-10	1.90374e-07	3.30092	2.76014e-18	5.28117e-14	N	N
ENST00000396349.3	ENSG00000111261	2220	MANSC1	HGNC:25505	12	1.72518	108.269	2.15411	269.722	1.26451	151.091	3.86497	327.401	1.84856	121.647	2.99908	259.503	7.88202	911.097	6.05816	480.497	2.51645	293.064	3.27937	268.08	2.13914	190.526	4.95789	470.56	Y	-	-	Y	Y	2	1.43514	4.73536e-06	0.000414136	-4.34896e-07	0.798541	0.99999	1.05006e-06	0.597638	0.999989	1.40479	0.000141156	0.0127177	N	N
ENST00000407981.6	ENSG00000186205	1760	MTARC1	HGNC:26189	20	2.19513	106.598	2.14881	208.376	1.60645	148.106	4.43316	290.901	2.7771	141.69	4.01259	269.444	7.69335	689.674	5.27787	324.889	3.51481	316.243	3.97395	251.815	4.57435	315.63	7.26835	533.356	Y	-	-	Y	Y	2	1.13877	0.000548305	0.021319	2.26979e-06	0.225849	0.99999	1.77521e-06	0.399144	0.999989	1.44966	8.58859e-05	0.00864901	N	N
ENST00000448348.3	ENSG00000079950	556	STX7	HGNC:11442	8	NA	NA	NA	NA	NA	NA	3.54351	52.559	2.62887	28.926	4.03838	59.932	NA	NA	3.55309	46.626	2.20202	44.922	3.40279	48.083	3.66897	57.444	7.72035	129.276	-	-	Y	Y	Y	2	0.00404212	0.83076	0.999985	4.5613e-07	0.373075	0.99999	6.76262	0.000190231	0.0255942	8.16446	6.56798e-06	0.00106801	N	N
ENST00000449343.6	ENSG00000158517	1074	NCF1	HGNC:7660	20	10.2359	287.718	11.4243	696.456	10.4666	588.841	14.1022	558.822	8.10637	242.665	21.5638	843.613	38.5988	2110.54	44.9721	1675.15	18.6461	1043.48	22.4424	910.914	9.30704	390.132	21.989	968.643	Y	-	-	Y	Y	2	1.86801	1.63958e-09	4.73058e-07	-5.87754e-07	0.743674	0.99999	2.20806e-07	0.975915	0.999989	1.27269	0.000645906	0.0409224	N	Y
ENST00000455062.2	ENSG00000158517	1437	NCF1	HGNC:7660	13	6.9058	265.538	3.47528	288.645	4.39161	338.6	5.75602	316.819	7.73353	317.08	11.8994	635.499	10.0881	756.665	9.74494	496.916	9.47228	736.512	8.30771	464.726	11.5537	668.986	11.9094	726.17	Y	-	-	Y	Y	2	1.33656	5.761e-07	7.61685e-05	0.722756	0.000740581	0.0786237	3.91417e-06	0.277091	0.999989	1.22931	6.94224e-05	0.0073387	N	Y
ENST00000460393.6	ENSG00000196549	5593	MME	HGNC:7154	17	2.99161	494	4.2685	1394.15	1.19903	379.723	8.63965	1850.96	NA	NA	4.35087	985.474	19.6391	5959.45	17.7532	3755.68	3.53868	1071.26	4.81179	999.261	4.2411	953.466	9.78098	2359.82	Y	-	-	Y	Y	2	1.89836	1.60346e-22	9.90041e-19	-1.11257e-06	0.614537	0.99999	-9.60862e-08	0.928727	0.999989	1.82494	2.02772e-18	5.28117e-14	N	Y
ENST00000475668.6	ENSG00000257335	9172	MGAM	HGNC:7043	19	2.78794	794.76	3.18522	1827.15	1.87499	1019.71	6.75817	2626.86	2.40205	722.805	4.76033	1871.34	15.8603	8427.48	13.9719	5042.22	2.71398	1445.62	3.999	1513.66	4.15295	1698.15	7.9354	3438.24	Y	-	-	Y	Y	2	1.95976	1.50612e-22	9.90041e-19	-4.22314e-07	0.872476	0.99999	1.09878e-05	0.61142	0.999989	1.09339	3.92749e-05	0.00466754	N	Y
ENST00000476587.1	ENSG00000136521	635	NDUFB5	HGNC:7700	10	5.55447	72.657	NA	NA	3.52296	88.768	NA	NA	3.62241	49.834	3.62836	65.704	2.77886	65.295	1.31679	22.215	3.06344	76.527	2.92292	48.419	2.98233	53.196	1.9906	38.553	Y	Y	-	-	Y	2	7.52795	7.92543e-05	0.00440854	6.90016	0.000152894	0.0210941	-2.22925e-06	0.226672	0.999989	0.00966127	0.769727	0.999994	N	Y
ENST00000477334.1	ENSG00000131051	949	RBM39	HGNC:15923	18	NA	NA	1.19494	51.905	NA	NA	1.72557	48.118	2.47446	57.003	3.29735	99.798	1.23835	48.923	1.79248	50.834	1.69387	68.456	1.50107	40.219	1.89449	55.477	2.12422	67.15	-	-	Y	Y	Y	2	0.0410341	0.603975	0.999985	-4.20681e-08	0.987779	0.99999	8.32493	1.53049e-06	0.000452637	8.63024	1.36138e-06	0.000292676	N	N
ENST00000483039.5	ENSG00000161955	959	TNFSF13	HGNC:11928	18	4.32541	102.577	NA	NA	3.17128	145.548	NA	NA	3.52589	88.76	3.27678	108.4	2.00316	88.854	2.70598	81.921	1.80824	84.358	3.98686	131.482	2.7011	95.127	4.26971	158.646	Y	Y	-	-	Y	2	9.38	3.89584e-08	7.40138e-06	9.16759	8.39833e-08	3.8682e-05	-1.93816e-06	0.306882	0.999989	0.0144638	0.636309	0.999994	N	N
ENST00000489358.5	ENSG00000105835	581	NAMPT	HGNC:30092	20	3.88519	44.725	35.9742	843.012	7.5388	166.139	44.4528	689.928	9.32853	113.758	19.075	307.981	114.817	2405.9	102.081	1520.29	22.5089	512.04	37.1526	568.185	42.6607	698.114	66.0125	1168.33	Y	-	-	Y	Y	2	1.56326	1.12826e-06	0.000128058	6.07449e-06	0.908005	0.99999	8.39085e-07	0.481464	0.999989	2.3419	0.00020055	0.0168547	N	N
ENST00000495988.1	ENSG00000128383	566	APOBEC3A	HGNC:17343	20	22.0629	248.912	18.0564	448.734	14.5165	329.154	45.7383	752.475	21.5988	259.908	43.882	701.975	71.4299	1555.57	68.3843	1027.52	22.8891	537.059	29.0211	489.366	31.685	552.13	53.3806	973.481	Y	-	-	Y	Y	2	1.50824	2.54281e-10	9.07534e-08	6.63888e-07	0.775486	0.99999	3.19841e-06	0.36153	0.999989	1.0425	0.000197497	0.0166469	N	N
ENST00000547798.1	ENSG00000139644	2494	TMBIM6	HGNC:11723	19	15.9237	1143.03	10.9571	1562.67	4.61571	623.055	30.6907	3015.85	NA	NA	20.6322	2050.56	4.94216	652.907	4.83791	434.953	12.6398	1690.58	17.3492	1637.54	29.2737	3025.57	29.4448	3230.87	Y	-	-	Y	Y	2	-1.51848	3.52514e-09	9.26198e-07	3.80076e-06	0.360928	0.99999	-3.73047e-08	0.946245	0.999989	1.37729	7.73271e-07	0.00019115	N	N
ENST00000549489.6	ENSG00000257335	6525	MGAM	HGNC:7043	19	2.62439	525.366	3.24993	1302.88	2.31234	880.329	7.45101	2027.71	2.73235	576.862	4.93515	1362.31	13.7825	5124.27	12.4689	3153.06	3.59243	1339.27	4.39512	1160.46	4.5984	1316.01	8.38643	2546.57	Y	-	-	Y	Y	2	1.67834	2.20238e-16	3.88526e-13	-1.83528e-06	0.903939	0.99999	6.1179e-07	0.747217	0.999989	1.07405	0.000678198	0.0419044	N	Y
ENST00000553928.5	ENSG00000125952	623	MAX	HGNC:6913	14	NA	NA	NA	NA	NA	NA	NA	NA	1.72993	23.393	NA	NA	2.54292	59.234	NA	NA	1.019	25.924	2.82367	49.857	3.46847	66.597	1.55391	31.682	-	Y	-	Y	Y	2	0.011503	0.0695743	0.659327	6.91992	0.000186963	0.0246581	1.47806e-07	0.207288	NA	7.52977	7.6962e-05	0.00794549	N	N
ENST00000559176.5	ENSG00000182718	744	ANXA2	HGNC:537	13	NA	NA	NA	NA	NA	NA	6.64115	151.101	4.09229	69.981	3.62837	82.886	NA	NA	NA	NA	3.70733	114.083	6.64505	141.537	NA	NA	6.8656	174.959	-	-	Y	Y	Y	2	-0.0133994	0.03988	0.481492	-6.31647e-08	0.963893	0.99999	8.25771	1.98145e-06	0.000534301	10.224	9.3514e-10	6.09977e-07	N	Y
ENST00000594045.2	ENSG00000128016	690	ZFP36	HGNC:12862	20	12.0427	164.939	9.91318	281.597	5.69044	152.499	20.1301	415.641	11.629	170.346	16.8531	327.294	22.8625	589.495	26.6728	467.874	11.3965	323.294	13.516	266.155	14.6296	314.484	16.3709	366.534	Y	-	-	Y	Y	2	1.01702	1.58557e-06	0.000166022	-4.15629e-06	0.260706	0.99999	2.99911e-06	0.290103	0.999989	1.19342	6.92596e-06	0.00111988	N	N
ENST00000594525.5	ENSG00000105373	876	NOP53	HGNC:4333	13	NA	NA	NA	NA	NA	NA	NA	NA	3.97358	89.79	NA	NA	1.97096	80.85	1.62878	45.594	NA	NA	NA	NA	1.53275	48.49	3.78687	126.568	Y	Y	-	-	Y	2	8.68034	1.01427e-06	0.000117937	8.31971	5.72396e-06	0.00129095	2.16932e-07	0.0444576	0.999989	0.00316175	0.120984	0.972497	N	N
ENST00000600925.1	ENSG00000105352	899	CEACAM4	HGNC:1816	20	4.16992	91.385	3.66321	169.923	2.64573	113.708	6.85529	210.718	5.91403	137.542	7.90773	241.417	14.7002	613.058	12.7768	363.74	4.96185	214.836	8.06246	248.888	5.11355	166.065	6.62659	227.637	Y	-	-	Y	Y	2	1.64845	6.17864e-08	1.10578e-05	-2.52178e-06	0.579081	0.99999	3.23654e-06	0.154843	0.999989	1.384	0.000239807	0.0191252	N	N
ENST00000611074.4	ENSG00000161847	3586	RAVER1	HGNC:30296	11	NA	NA	NA	NA	NA	NA	1.18078	174.478	1.35164	149.422	1.70259	244.516	2.46647	493.556	1.84167	248.632	NA	NA	2.54323	372.012	NA	NA	NA	NA	Y	-	Y	-	Y	2	1.5294	2.09492e-05	0.00143721	-2.37868e-06	0.350395	0.99999	10.0943	3.92922e-10	5.25345e-07	11.5134	9.16742e-12	2.02392e-08	N	N
ENST00000618193.1	ENSG00000270882	1547	H4C14	HGNC:4794	6	NA	NA	1.88727	164.929	NA	NA	1.05939	61.687	2.27771	102.347	2.568	151.437	NA	NA	2.99391	164.166	NA	NA	1.03402	59.495	NA	NA	NA	NA	-	Y	Y	-	Y	2	0.00046465	0.99872	0.999985	-9.67071	2.07398e-07	8.22408e-05	9.28961	2.00466e-08	1.44554e-05	0.00400337	0.0547754	0.725029	N	N
ENST00000636468.1	ENSG00000225873	808	C3orf86	HGNC:44570	12	2.66177	52	3.34604	143.497	1.73006	67.904	7.74709	214.447	3.62714	75.637	3.71119	101.116	13.9509	529.779	11.4575	298.235	4.17249	166.656	4.51722	129.807	4.00591	117.4	8.9862	278.898	Y	-	-	Y	Y	2	1.46935	7.18837e-06	0.000586313	-1.85674e-07	0.881961	0.99999	1.19866e-06	0.51526	0.999989	1.41024	0.000401451	0.0283996	N	N
ENST00000646777.1	ENSG00000166340	3787	TPP1	HGNC:2073	4	NA	NA	1.18906	284.434	NA	NA	2.0844	332.148	NA	NA	NA	NA	NA	NA	NA	NA	NA	NA	NA	NA	NA	NA	NA	NA	Y	Y	-	-	Y	2	-10.6931	2.44875e-11	1.17206e-08	-11.4827	6.17652e-13	2.84486e-09	NA	NA	NA	NA	NA	NA	N	N
ENST00000649906.1	ENSG00000121073	1611	SLC35B1	HGNC:20798	11	NA	NA	NA	NA	NA	NA	NA	NA	2.0331	93.772	NA	NA	NA	NA	NA	NA	1.19533	98.097	1.59692	91.38	1.49937	94.451	1.92395	128.724	-	Y	-	Y	Y	2	NA	NA	NA	8.9272	1.58924e-07	6.5627e-05	2.27172e-07	0.0427074	0.999989	9.69079	7.67402e-09	3.8982e-06	N	N
ENST00000650983.1	ENSG00000188404	2442	SELL	HGNC:10720	18	5.92173	414.93	7.26487	1005.79	4.0509	532.327	10.58	998.984	6.89138	507.724	13.8791	1343.74	21.1122	2723.11	19.8527	1752.62	7.76922	1005.3	9.48583	859.324	8.6921	862.059	15.678	1662.69	Y	-	-	Y	Y	2	1.4164	4.51508e-08	8.39769e-06	1.23398e-06	0.981755	0.99999	3.75529e-06	0.146233	0.999989	1.39413	9.94677e-07	0.000233998	N	N
ENST00000651624.1	ENSG00000124795	2587	DEK	HGNC:2768	7	2.19137	156.594	1.08598	152.119	2.68869	376.656	3.53188	313.857	2.00645	150.342	3.99665	389.186	NA	NA	NA	NA	NA	NA	NA	NA	NA	NA	NA	NA	Y	Y	-	-	Y	2	-10.1901	7.56566e-10	2.38334e-07	-10.877	3.8861e-11	5.5402e-08	-6.47454e-07	0.680491	0.999989	-0.0135219	0.118341	0.966056	N	N
ENST00000676655.1	ENSG00000070756	2382	PABPC1	HGNC:8554	10	3.48921	225.267	6.97616	892.941	NA	NA	10.334	873.192	21.2302	1430.57	6.45904	572.65	2.35799	278.26	NA	NA	7.95043	940.617	15.6475	1271.49	15.9908	1419.45	19.4797	1847.61	-	-	Y	Y	Y	2	-0.0120331	0.43209	0.999985	7.00617e-06	0.0439626	0.99999	2.05977	0.000306592	0.0374071	3.24757	7.89378e-15	1.13278e-10	N	N
ENST00000677151.1	ENSG00000140379	656	BCL2A1	HGNC:991	15	10.9371	150.507	15.2589	424.544	5.71623	149.693	15.7814	294.354	16.3973	237.308	15.8276	304.329	47.9706	1209.05	55.5291	981.703	12.4777	331.285	15.814	287.366	17.0142	334.136	21.6495	458.119	Y	-	-	Y	Y	2	1.76789	3.43717e-06	0.000319616	-1.12054e-06	0.667803	0.99999	5.50376e-06	0.0656466	0.999989	1.44021	4.98929e-07	0.000134915	N	N
ENST00000677865.1	ENSG00000164733	1988	CTSB	HGNC:2527	16	NA	NA	1.56949	190.262	NA	NA	6.08365	489.11	6.08141	372.081	7.38865	589.719	2.17305	239.814	NA	NA	2.04179	228.036	4.9635	400.846	6.5947	559.575	10.4015	926.967	-	-	Y	Y	Y	2	-0.0763516	0.312045	0.999985	4.56088e-06	0.0565485	0.99999	11.6245	1.04265e-13	1.67286e-09	11.7388	1.31983e-12	5.46155e-09	N	N
ENST00000681887.1	ENSG00000105835	1853	NAMPT	HGNC:30092	12	25.0625	1295.68	61.0628	6313.46	19.2055	1905.47	47.8104	3225.45	23.6182	1288.11	38.0784	2708.4	177.858	16998.6	161.862	10802.7	46.4894	4488.24	51.551	3406.67	60.6396	4294.95	107.726	8222.52	Y	-	-	Y	Y	2	1.53571	0.000121821	0.00628383	-4.24013e-06	0.952753	0.99999	-2.92342e-06	0.91629	0.999989	1.74862	2.40623e-09	1.36753e-06	N	N
ENST00000394631.7	ENSG00000109534	1011	GAR1	HGNC:14264	11	NA	NA	NA	NA	NA	NA	NA	NA	2.6711	71.64	3.36378	118.323	1.05079	49.618	NA	NA	1.0047	49.405	1.21101	41.396	1.89001	68.515	2.73955	105.966	-	Y	Y	Y	Y	3	0.0105173	0.0938086	0.764737	8.44632	1.34643e-06	0.000371521	8.70908	2.9232e-07	0.00012424	8.11185	7.32665e-06	0.0011678	N	N
[truncated: 7 more columns]
